# Supplementary material for: Patterns of chromosome evolution in ruminants
Source: Mol Ecol. 2023 Nov 8;33(24):e17197. doi: 10.1111/mec.17197 (PMC11628655; doi:10.1111/mec.17197)
Supplement: Supplementary file 1 — Table S1 [file MEC-33-e17197-s003.xlsx]

## Sheet: Sheet1
Common name	Scientific Name	Family	Subfamily	2n	Size (Gb)	IUCN	Assembly Level	Scaffolds	N50-Scaffold (bp)	Contigs	N50-Contig (bp)	Genome ID
Pronghorn	Antilocapra americana	Antilocapridae		58	2.95	LC	Sca	1585152	18845065	1647241	61698	AntAmePen_v2_BIUU_UCD (NCBI)
Impala	Aepyceros melampus	Bovidae	Aepycerotinae	58/60	2.63	LC	Sca	24102	344542	81980	82459	IMP (NCBI)			LC - Least concern
Hartebeest	Alcelaphus buselaphus	Bovidae	Alcelaphinae	40	3.88	LC	Sca	539659	12034	1241948	889	HBT (NCBI)			CE - Critically endangered
Hirola	Beatragus hunteri	Bovidae	Alcelaphinae	44	2.69	CE	Sca	535889	69303	545176	57444	BeaHun_v1_BIUU (NCBI)			VU - vulnerable
Black wildebeest	Connochaetes gnou	Bovidae	Alcelaphinae	58	NA	LC	NA	N/A	N/A	N/A	N/A	N/A			EX - extinct
Brindled gnu/Blue wildebeest	Connochaetes taurinus	Bovidae	Alcelaphinae	58	2.65	LC	Chromosome	68063	98098359	179083	46500	BWD_HiC (DNAZOO)			EN - Endangered
Topi	Damaliscus lunatus	Bovidae	Alcelaphinae	36	3.12	LC	Sca	92109	1166796	208023	38843	CTB (NCBI)			NT - Near threatened
Bontebok	Damaliscus pygargus	Bovidae	Alcelaphinae	38	NA	LC	NA	N/A	N/A	N/A	N/A	N/A			EXW - Extint in the wild
Springbok	Antidorcas marsupialis	Bovidae	Antilopinae	56	3.02	LC	Sca	94522	694905	199605	42749	SGB (NCBI)
Blackbuck	Antilope cervicapra	Bovidae	Antilopinae	30/33	NA	LC	NA	N/A	N/A	N/A	N/A	N/A
Beira	Dorcatragus megalotis	Bovidae	Antilopinae	NA	NA	VU	NA	N/A	N/A	N/A	N/A	N/A
Red-fronted gazelle	Eudorcas rufufrons	Bovidae	Antilopinae	58	NA	VU	NA	N/A	N/A	N/A	N/A	N/A
Thomson's gazelle	Eudorcas thomsonii	Bovidae	Antilopinae	58	2.9	LC	Sca	123308	1581717	190522	137476	TMG (NCBI)
Arabian gazelle	Gazella arabica	Bovidae	Antilopinae	NA	NA	VU	NA	N/A	N/A	N/A	N/A	N/A
Chinkara	Gazella bennettii	Bovidae	Antilopinae	49/52	NA	LC	NA	N/A	N/A	N/A	N/A	N/A
Queen of Sheba's gazelle	Gazella bilkis	Bovidae	Antilopinae	NA	NA	EX	NA	N/A	N/A	N/A	N/A	N/A
Cuvier's gazelle	Gazella cuvieri	Bovidae	Antilopinae	32/33	NA	VU	NA	N/A	N/A	N/A	N/A	N/A
Dorcas gazelle	Gazella dorcas	Bovidae	Antilopinae	31	NA	VU	NA	N/A	N/A	N/A	N/A	N/A
Neumann's gazelle	Gazella erlangeri	Bovidae	Antilopinae	34	NA	NA	NA	N/A	N/A	N/A	N/A	N/A
Mountain gazelle	Gazella gazella	Bovidae	Antilopinae	34/35	NA	EN	NA	N/A	N/A	N/A	N/A	N/A
Rhim gazelle	Gazella leptoceros	Bovidae	Antilopinae	33	NA	EN	NA	N/A	N/A	N/A	N/A	N/A
Arabian Sand gazelle	Gazella marica	Bovidae	Antilopinae	32	NA	VU	NA	N/A	N/A	N/A	N/A	N/A
Saudi gazelle	Gazella saudiya	Bovidae	Antilopinae	46/53	NA	EX	NA	N/A	N/A	N/A	N/A	N/A
Speke's gazelle	Gazella spekei	Bovidae	Antilopinae	32/33	NA	EN	NA	N/A	N/A	N/A	N/A	N/A
Goitered gazelle	Gazella subgutturosa	Bovidae	Antilopinae	32/31	NA	VU	NA	N/A	N/A	N/A	N/A	N/A
Gerenuk	Litocranius walleri	Bovidae	Antilopinae	60	2.98	NT	Chromosome	80032	100165937	207089	47174	GRK_HiC (DNAZOO)
Guenther's dik-dik	Madoqua guentheri	Bovidae	Antilopinae	48/50	NA	LC	NA	N/A	N/A	N/A	N/A	N/A
Kirk's dik-dik	Madoqua kirkii	Bovidae	Antilopinae	46/48	2.65	LC	Sca	216116	27730	221029	27722	KDD (NCBI)
Salt's dik-dik	Madoqua saltiana	Bovidae	Antilopinae	NA	NA	LC	NA	N/A	N/A	N/A	N/A	N/A
Dama gazelle	Nanger dama	Bovidae	Antilopinae	38/40	NA	CE	NA	N/A	N/A	N/A	N/A	N/A
Grant's gazelle	Nanger granti	Bovidae	Antilopinae	32/31	3.03	LC	Sca	62189	528456	671117	7454	GTG (NCBI)
Soemmerring's gazelle	Nanger soemmerringii	Bovidae	Antilopinae	36	NA	VU	NA	N/A	N/A	N/A	N/A	N/A
Bate's dwarf antelope	Neotragus batesi	Bovidae	Antilopinae	NA	NA	LC	NA	N/A	N/A	N/A	N/A	N/A
Suni	Neotragus moschatus	Bovidae	Antilopinae	52/56	2.67	LC	Sca	218204	952090	366475	59277	SUN (NCBI)
Royal antelope	Neotragus pygmaeus	Bovidae	Antilopinae	36	2.89	LC	Sca	354089	363895	471398	30751	RAL (NCBI)
Klipspringer	Oreotragus oreotragus	Bovidae	Antilopinae	60	3.25	LC	Sca	24892	339390	141857	42127	KSP (NCBI)
Oribi	Ourebia ourebi	Bovidae	Antilopinae	NA	2.52	LC	Sca	3508661	1259	3508672	1259	ORB (NCBI)
Chiru	Pantholops hodgsonii	Bovidae	Antilopinae	60	2.69	NT	Sca	15059	2772860	298128	18674	PHO1.0 (NCBI) *Anomalous assembly
Mongolian gazelle	Procapra gutturosa	Bovidae	Antilopinae	60	NA	LC	NA	N/A	N/A	N/A	N/A	N/A
Tibetan gazelle	Procapra picticaudata	Bovidae	Antilopinae	58	NA	NT	NA	N/A	N/A	N/A	N/A	N/A
Przewalski's gazelle	Procapra przewalskii	Bovidae	Antilopinae	NA	2.69	EN	Sca	274130	5522907	738871	10405	PLG (NCBI)
Steenbok	Raphicerus campestris	Bovidae	Antilopinae	30	3.14	LC	Sca	57517	537161	222189	25050	SNB (NCBI)
Cape grysbok	Raphicerus melanotis	Bovidae	Antilopinae	NA	NA	LC	NA	N/A	N/A	N/A	N/A	N/A
Sharpe's grysbok	Raphicerus sharpei	Bovidae	Antilopinae	NA	NA	LC	NA	N/A	N/A	N/A	N/A	N/A
Saiga	Saiga tatarica	Bovidae	Antilopinae	60	2.88	CE	Sca	1772199	6453	1775066	6406	SaiTat_v1_BIUU (NCBI)
Ancient bison	Bison antiquus	Bovidae	Bovinae	NA	NA	NA	NA	N/A	N/A	N/A	N/A	N/A
American bison	Bison bison	Bovidae	Bovinae	60	2.83	NT	Chromosome	121666	101686351	471289	19958	Bison_UMD1.0_HiC (DNAZOO)
European bison	Bison bonasus	Bovidae	Bovinae	60	NA	LC	NA	N/A	N/A	N/A	N/A	N/A
Steppe bison	Bison priscus	Bovidae	Bovinae	NA	NA	NA	NA	N/A	N/A	N/A	N/A	N/A
Woodland	Bison schoetensacki	Bovidae	Bovinae	NA	NA	NA	NA	N/A	N/A	N/A	N/A	N/A
Gayal	Bos frontalis	Bovidae	Bovinae	58	3	LC	Sca	5015	1003348	179865	28709	NRC_Mithun_1 (NCBI)
Gaur	Bos gaurus	Bovidae	Bovinae	58	NA	VU	NA	N/A	N/A	N/A	N/A	N/A
Yak	Bos grunniens	Bovidae	Bovinae	60	2.83	LC	Chromosome	414	114386978	1060	44716738	BosGru3.0 (NCBI)
Zebu cattle	Bos indicus	Bovidae	Bovinae	60	2.67	LC	Chromosome	32	106310653	253770	28375	Bos_indicus_1.0 (NCBI)
Banteng	Bos javanicus	Bovidae	Bovinae	60	NA	EN	NA	N/A	N/A	N/A	N/A	N/A
Wild yak	Bos mutus	Bovidae	Bovinae	60	2.76	VU	Sca	158691	16589160	209198	90625	ASM764659v3 (NCBI)
Aurochs	Bos primigenius	Bovidae	Bovinae	60	NA	EX	NA	N/A	N/A	N/A	N/A	N/A
Kouprey	Bos sauveli	Bovidae	Bovinae	NA	NA	CE	NA	N/A	N/A	N/A	N/A	N/A
Cattle	Bos taurus	Bovidae	Bovinae	60	2.71	LC	Chromosome	2211	103308737	2597	25896116	ARS-UCD11.2/bosTau9 (NCBI)
Nilgai	Boselaphus tragocamelus	Bovidae	Bovinae	46	NA	LC	NA	N/A	N/A	N/A	N/A	N/A
Water buffalo	Bubalus bubalis	Bovidae	Bovinae	48	2.65	NA	Sca	509	117219835	919	22441509	UOA_WB_1 (NCBI)
Carabao	Bubalus carabanensis	Bovidae	Bovinae	NA	NA	NA	NA	N/A	N/A	N/A	N/A	N/A
Lowland anoa	Bubalus depressicornis	Bovidae	Bovinae	48	NA	EN	NA	N/A	N/A	N/A	N/A	N/A
Tamaraw	Bubalus mindorensis	Bovidae	Bovinae	46	NA	CE	NA	N/A	N/A	N/A	N/A	N/A
Mountain anoa	Bubalus quarlesi	Bovidae	Bovinae	46	NA	EN	NA	N/A	N/A	N/A	N/A	N/A
Kting voar	Pseudonovibos spiralis	Bovidae	Bovinae	NA	NA	NA	NA	N/A	N/A	N/A	N/A	N/A
Saola	Pseudoryx nghetinhensis	Bovidae	Bovinae	50	NA	CE	NA	N/A	N/A	N/A	N/A	N/A
African buffalo	Syncerus caffer	Bovidae	Bovinae	52	2.65	NT	Sca	3265	69160875	6978	2018310	synceruscaffer (NCBI)
Four-horned antelope	Tetracerus quadricornis	Bovidae	Bovinae	38	NA	VU	NA	N/A	N/A	N/A	N/A	N/A
Nyala	Tragelaphus angasii	Bovidae	Bovinae	55	NA	LC	NA	N/A	N/A	N/A	N/A	N/A
Mountain nyala	Tragelaphus buxtoni	Bovidae	Bovinae	NA	3.27	EN	Sca	2910462	7367	4301196	1286	MTN (NCBI)
Giant eland	Tragelaphus derbianus	Bovidae	Bovinae	31/32	NA	VU	NA	N/A	N/A	N/A	N/A	N/A
Bongo	Tragelaphus eurycerus	Bovidae	Bovinae	33/34	2.96	NT	Sca	1539703	12574	2829973	1974	BNG (NCBI)
Lesser kudu	Tragelaphus imberbis	Bovidae	Bovinae	38	4.04	NT	Sca	272415	1775046	584429	12858	LEK (NCBI)
Common eland	Tragelaphus oryx	Bovidae	Bovinae	32/31	2.84	LC	Sca	4043025	1262	4043033	1262	CME (NCBI)
Bushbuck	Tragelaphus scriptus	Bovidae	Bovinae	31/32	2.87	LC	Sca	237860	890554	373810	28350	BUB (NCBI)
Sitatunga	Tragelaphus spekii	Bovidae	Bovinae	30	3.72	LC	Sca	1769205	46427	2115196	9477	STG (NCBI)
Greater kudu	Tragelaphus strepsiceros	Bovidae	Bovinae	32	2.87	LC	Sca	320432	511483	525298	33649	GTK (NCBI)
Barbary sheep	Ammotragus lervia	Bovidae	Caprinae	58	2.65	VU	Sca	77320	1301762	160040	52017	ALER1.0 (NCBI)
Arabian tahr	Arabitragus jayakari	Bovidae	Caprinae	NA	NA	EN	NA	N/A	N/A	N/A	N/A	N/A
Woodland muskox	Bootherium bombifrons	Bovidae	Caprinae	NA	NA	EX	NA	N/A	N/A	N/A	N/A	N/A
Takin	Budorcas taxicolor	Bovidae	Caprinae	52	NA	VU	NA	N/A	N/A	N/A	N/A	N/A
Wild goat	Capra aegagrus	Bovidae	Caprinae	60	2.83	VU	Chromosome	89498	91317560	368693	19347	CapAeg_1.0 (NCBI)
West caucasica tur	Capra caucasica	Bovidae	Caprinae	NA	NA	EN	NA	N/A	N/A	N/A	N/A	N/A
Markhor	Capra falconeri	Bovidae	Caprinae	60	NA	NT	NA	N/A	N/A	N/A	N/A	N/A
Goat	Capra hircus	Bovidae	Caprinae	60	3.04	NA	Chromosome	3972	102339471	3696314	819	ARS1 (NCBI)
Alpine ibex	Capra ibex	Bovidae	Caprinae	60	2.7	LC	Sca	55914	61905114	75375	380983	IBX (NCBI)
Nubian ibex	Capra nubiana	Bovidae	Caprinae	NA	NA	VU	NA	N/A	N/A	N/A	N/A	N/A
Iberian wild goat	Capra pyrenaica	Bovidae	Caprinae	60	NA	LC	NA	N/A	N/A	N/A	N/A	N/A
Siberian ibex	Capra sibirica	Bovidae	Caprinae	60	2.73	LC	Sca	85609	15190720	113068	376582	ASM318261v2 (NCBI)
Walia	Capra walie	Bovidae	Caprinae	NA	NA	EN	NA	N/A	N/A	N/A	N/A	N/A
Japanese serou	Capricornis crispus	Bovidae	Caprinae	50	NA	LC	NA	N/A	N/A	N/A	N/A	N/A
Chinese serow	Capricornis milneedwardsii	Bovidae	Caprinae	NA	NA	NT	NA	N/A	N/A	N/A	N/A	N/A
Sumatran serow	Capricornis sumatraensis	Bovidae	Caprinae	48	NA	VU	NA	N/A	N/A	N/A	N/A	N/A
Taiwan serow	Capricornis swinhoei	Bovidae	Caprinae	50	NA	LC	NA	N/A	N/A	N/A	N/A	N/A
Himalayan serow	Capricornis thar	Bovidae	Caprinae	NA	NA	NT	NA	N/A	N/A	N/A	N/A	N/A
Nilgiri tahr	Hemitragus hylocrius	Bovidae	Caprinae	58	2.71	EN	Sca	469163	85340	479550	66552	HemHyl_v1_BIUU (NCBI)
Himalayan tahr	Hemitragus jemlahicus	Bovidae	Caprinae	48	NA	NT	NA	N/A	N/A	N/A	N/A	N/A
Balearic island cave goat	Myotragus balearicus	Bovidae	Caprinae	NA	NA	EX	NA	N/A	N/A	N/A	N/A	N/A
Red goral	Naemorhedus baileyi	Bovidae	Caprinae	54/56	NA	VU	NA	N/A	N/A	N/A	N/A	N/A
Long-tailed goral	Naemorhedus caudatus	Bovidae	Caprinae	56	NA	VU	NA	N/A	N/A	N/A	N/A	N/A
Himalayan goral	Naemorhedus goral	Bovidae	Caprinae	56	NA	NT	NA	N/A	N/A	N/A	N/A	N/A
Chinese goral	Naemorhedus griseus	Bovidae	Caprinae	55/56	NA	VU	NA	N/A	N/A	N/A	N/A	N/A
Mountain goat	Oreamnos americanus	Bovidae	Caprinae	42	NA	LC	NA	N/A	N/A	N/A	N/A	N/A
Harringston's mountain goat	Oreamnos harringtoni	Bovidae	Caprinae	NA	NA	NA	NA	N/A	N/A	N/A	N/A	N/A
Muskox	Ovibos moschatus	Bovidae	Caprinae	48	NA	LC	NA	N/A	N/A	N/A	N/A	N/A
Argali	Ovis ammon	Bovidae	Caprinae	56	2.66	NT	Sca	240203	5620092	317544	46562	AGL (NCBI)
Sheep	Ovis aries	Bovidae	Caprinae	54	2.77	NA	Chromosome	1015	103700880	4131	8699377	ASM1117029v1 (NCBI)
Bighorn sheep	Ovis canadensis	Bovidae	Caprinae	54	2.86	LC	Sca	1048136	69397	1057548	55973	OviCan_v1_BIUU (NCBI)
Dall sheep	Ovis dalli	Bovidae	Caprinae	54	NA	LC	NA	N/A	N/A	N/A	N/A	N/A
Snow sheep	Ovis nivicola	Bovidae	Caprinae	52	NA	LC	NA	N/A	N/A	N/A	N/A	N/A
Asiatic mouflon	Ovis orientalis	Bovidae	Caprinae	54	NA	VU	NA	N/A	N/A	N/A	N/A	N/A
Bharal/Blue sheep	Pseudois nayaur	Bovidae	Caprinae	56	2.58	LC	Sca	214772	21385	220288	20979	ASM318257v1 (NCBI)
Dwarf bharal	Pseudois schaeferi	Bovidae	Caprinae	NA	NA	EN	NA	N/A	N/A	N/A	N/A	N/A
Pyrenean chamois	Rupicapra pyrenaica	Bovidae	Caprinae	58	NA	LC	NA	N/A	N/A	N/A	N/A	N/A
Chamois	Rupicapra rupicapra	Bovidae	Caprinae	58	NA	LC	NA	N/A	N/A	N/A	N/A	N/A
Aders's duiker	Cephalophus adersi	Bovidae	Cephalophinae	NA	NA	VU	NA	N/A	N/A	N/A	N/A	N/A
Peter's duiker	Cephalophus callipygus	Bovidae	Cephalophinae	NA	NA	LC	NA	N/A	N/A	N/A	N/A	N/A
Bay duiker	Cephalophus dorsalis	Bovidae	Cephalophinae	60	NA	NT	NA	N/A	N/A	N/A	N/A	N/A
Harvey's duiker	Cephalophus harveyi	Bovidae	Cephalophinae	60	2.82	LC	Sca	85160	365466	157791	61368	HVD (NCBI)
Jentkink's duiker	Cephalophus jentinki	Bovidae	Cephalophinae	NA	NA	EN	NA	N/A	N/A	N/A	N/A	N/A
White-bellied duiker	Cephalophus leucogaster	Bovidae	Cephalophinae	NA	NA	NT	NA	N/A	N/A	N/A	N/A	N/A
Natal duiker	Cephalophus natalensis	Bovidae	Cephalophinae	60	NA	LC	NA	N/A	N/A	N/A	N/A	N/A
Black duiker	Cephalophus niger	Bovidae	Cephalophinae	60	NA	LC	NA	N/A	N/A	N/A	N/A	N/A
Black-fronted duiker	Cephalophus nigrifrons	Bovidae	Cephalophinae	NA	NA	LC	NA	N/A	N/A	N/A	N/A	N/A
Ogilby's duiker	Cephalophus ogilbyi	Bovidae	Cephalophinae	NA	NA	LC	NA	N/A	N/A	N/A	N/A	N/A
Red-flanked duiker	Cephalophus rufilatus	Bovidae	Cephalophinae	60	NA	LC	NA	N/A	N/A	N/A	N/A	N/A
Yellow-backed duiker	Cephalophus silvicultor	Bovidae	Cephalophinae	60	NA	NT	NA	N/A	N/A	N/A	N/A	N/A
Abbott's duiker	Cephalophus spadix	Bovidae	Cephalophinae	NA	NA	EN	NA	N/A	N/A	N/A	N/A	N/A
Weyns's duiker	Cephalophus weynsi	Bovidae	Cephalophinae	NA	NA	LC	NA	N/A	N/A	N/A	N/A	N/A
Zebra duiker	Cephalophus zebra	Bovidae	Cephalophinae	58	NA	VU	NA	N/A	N/A	N/A	N/A	N/A
Maxwell's duiker	Philantomba maxwellii	Bovidae	Cephalophinae	60	3.14	LC	Sca	25633	383899	334216	11377	MXD (NCBI)
Blue duiker	Philantomba monticola	Bovidae	Cephalophinae	NA	NA	LC	NA	N/A	N/A	N/A	N/A	N/A
Walter's duiker	Philantomba walteri	Bovidae	Cephalophinae	NA	NA	NA	NA	N/A	N/A	N/A	N/A	N/A
Common duiker	Sylvicapra grimmia	Bovidae	Cephalophinae	NA	3.14	LC	Sca	22324	583330	468651	9720	CMD (NCBI)
Addax	Addax nasomaculatus	Bovidae	Hippotraginae	58	NA	CE	NA	N/A	N/A	N/A	N/A	N/A
Roan antelope	Hippotragus equinus	Bovidae	Hippotraginae	60	NA	LC	NA	N/A	N/A	N/A	N/A	N/A
Blue antelope	Hippotragus leucophaeus	Bovidae	Hippotraginae	NA	NA	EX	NA	N/A	N/A	N/A	N/A	N/A
Sable antelope	Hippotragus niger	Bovidae	Hippotraginae	60	2.59	LC	Chromosome	15586	100235793	136664	45490	Sable_antelope_Masurca.scf_HiC (DNAZOO)
Beisa orys	Oryx beisa	Bovidae	Hippotraginae	58	NA	EN	NA	N/A	N/A	N/A	N/A	N/A
Scimitar-horned oryx	Oryx dammah	Bovidae	Hippotraginae	56/58	NA	EXW	NA	N/A	N/A	N/A	N/A	N/A
Gemsbok	Oryx gazella	Bovidae	Hippotraginae	56	2.74	LC	Chromosome	47	86250	N/A	N/A	UCDavis_Ogaz_1 (NCBI)
Arabian oryx	Oryx leucoryx	Bovidae	Hippotraginae	57/58	NA	VU	NA	N/A	N/A	N/A	N/A	N/A
Common rhebok	Pelea capreolus	Bovidae	Peleinae	56	NA	NT	NA	N/A	N/A	N/A	N/A	N/A
Waterbuck	Kobus ellipsiprymnus	Bovidae	Reduncinae	50/52	2.89	LC	Sca	88848	779552	279061	26169	DFW (NCBI)
Kob	Kobus kob	Bovidae	Reduncinae	50	NA	LC	NA	N/A	N/A	N/A	N/A	N/A
Lechwe	Kobus leche	Bovidae	Reduncinae	48	NA	NT	NA	N/A	N/A	N/A	N/A	N/A
Nile lechwe	Kobus megaceros	Bovidae	Reduncinae	52	NA	EN	NA	N/A	N/A	N/A	N/A	N/A
Puku	Kobus vardonii	Bovidae	Reduncinae	NA	NA	NT	NA	N/A	N/A	N/A	N/A	N/A
Southern reedbuck	Redunca arundinum	Bovidae	Reduncinae	NA	NA	LC	NA	N/A	N/A	N/A	N/A	N/A
Mountain reedbuck	Redunca fulvorufula	Bovidae	Reduncinae	56	NA	EN	NA	N/A	N/A	N/A	N/A	N/A
Bohor reedbuck	Redunca redunca	Bovidae	Reduncinae	NA	2.72	LC	Sca	534502	423407	701851	39282	BHR (NCBI)
Chital	Axis axis	Cervidae	Cervinae	66	NA	LC	NA	N/A	N/A	N/A	N/A	N/A
Bawean deer	Axis kuhlii	Cervidae	Cervinae	NA	NA	CE	NA	N/A	N/A	N/A	N/A	N/A
Hog deer	Axis porcinus	Cervidae	Cervinae	68	2.67	EN	Chromosome	136247	77075487	217354	67167	ASM379854v1_HiC (DNAZOO)
Calamian deer	Cervus calamianensis	Cervidae	Cervinae	NA	NA	LC	NA	N/A	N/A	N/A	N/A	N/A
Red deer	Cervus elaphus	Cervidae	Cervinae	68	3.44	LC	Chromosome	11479	107358006	406637	7944	CerEla1.0 (NCBI)
Cantral Asian red deer	Cervus hanglu	Cervidae	Cervinae	NA	NA	LC	NA	N/A	N/A	N/A	N/A	N/A
Sika deer	Cervus nippon	Cervidae	Cervinae	66	NA	LC	NA	N/A	N/A	N/A	N/A	N/A
Fallow deer	Dama dama	Cervidae	Cervinae	68	NA	LC	NA	N/A	N/A	N/A	N/A	N/A
Mesopotamian fallow deer	Dama mesopotamica	Cervidae	Cervinae	68	NA	EN	NA	N/A	N/A	N/A	N/A	N/A
Milu	Elaphurus davidianus	Cervidae	Cervinae	68	2.58	EXW	Sca	194812	2844142	276203	59950	Milu1.0 (NCBI)
Irish elk	Megaloceros giganteus	Cervidae	Cervinae	NA	NA	NA	NA	N/A	N/A	N/A	N/A	N/A
White-lipper deer	Przewalskium albirostris	Cervidae	Cervinae	66	2.69	VU	Sca	171874	3769372	294078	39627	WLD (NCBI)
Barasingha	Rucervus duvaucelii	Cervidae	Cervinae	56	NA	VU	NA	N/A	N/A	N/A	N/A	N/A
Eld's deer	Rucervus eldii	Cervidae	Cervinae	58	NA	EN	NA	N/A	N/A	N/A	N/A	N/A
Schomburgk's deer	Rucervus schomburgki	Cervidae	Cervinae	NA	NA	EX	NA	N/A	N/A	N/A	N/A	N/A
Visayan spotted deer	Rusa alfredi	Cervidae	Cervinae	NA	NA	EN	NA	N/A	N/A	N/A	N/A	N/A
Philippine sambar	Rusa marianna	Cervidae	Cervinae	64/65	NA	VU	NA	N/A	N/A	N/A	N/A	N/A
Java rusa	Rusa timorensis	Cervidae	Cervinae	60	NA	VU	NA	N/A	N/A	N/A	N/A	N/A
Sambar	Rusa unicolor	Cervidae	Cervinae	60	NA	VU	NA	N/A	N/A	N/A	N/A	N/A
Chinese water deer	Hydropotes inermis	Cervidae	Hydropotinae	70	2.53	VU	Sca	22246	13818975	56894	131446	NPU_HINE_1.0 (NCBI)
Tufted deer	Elaphodus cephalophus	Cervidae	Muntiacinae	46/48	NA	NT	NA	N/A	N/A	N/A	N/A	N/A
Bornean yellow muntjac	Muntiacus atherodes	Cervidae	Muntiacinae	NA	NA	NT	NA	N/A	N/A	N/A	N/A	N/A
Black muntjac	Muntiacus crinifrons	Cervidae	Muntiacinae	8/9	2.68	VU	Sca	21054	1305444	549998	8265	BMJ (NCBI)
Fea's muntjac	Muntiacus feae	Cervidae	Muntiacinae	14/13	NA	NA	NA	N/A	N/A	N/A	N/A	N/A
Gogshanensis muntjac	Muntiacus gongshanensis	Cervidae	Muntiacinae	8/9	NA	NA	NA	N/A	N/A	N/A	N/A	N/A
Indian muntjac	Muntiacus muntjak	Cervidae	Muntiacinae	6/7	2.57	LC	Chromosome	25651	682452208	49270	215534	UCB_Mmun_1.0 (NCBI)
Leaf deer	Muntiacus putaoensis	Cervidae	Muntiacinae	NA	NA	NA	NA	N/A	N/A	N/A	N/A	N/A
Chinese muntjac	Muntiacus reevesi	Cervidae	Muntiacinae	46	2.6	LC	Chromosome	195179	114898071	273231	68088	CIJ_HiC (DNAZOO)
Roosevelt muntjac	Muntiacus rooseveltorum	Cervidae	Muntiacinae	6	NA	NA	NA	N/A	N/A	N/A	N/A	N/A
Annamite muntjac	Muntiacus truongsonensis	Cervidae	Muntiacinae	NA	NA	NA	NA	N/A	N/A	N/A	N/A	N/A
Giant muntjac	Muntiacus vuquangensis	Cervidae	Muntiacinae	NA	NA	CE	NA	N/A	N/A	N/A	N/A	N/A
Eusasian elk	Alces alces	Cervidae	Odocoileinae	68	2.74	LC	Sca	48219	4131188	131786	45090	GSC_moose_1.0 (NCBI)
American moose	Alces americanus	Cervidae	Odocoileinae	NA	NA	NA	NA	N/A	N/A	N/A	N/A	N/A
Marsh deer	Blastocerus dichotomus	Cervidae	Odocoileinae	66	NA	VU	NA	N/A	N/A	N/A	N/A	N/A
Roe deer	Capreolus capreolus	Cervidae	Odocoileinae	70	2.78	LC	Sca	3088511	10458	3781281	4167	kmer631 (NCBI)
Easter roe deer	Capreolus pygargus	Cervidae	Odocoileinae	70	NA	LC	NA	N/A	N/A	N/A	N/A	N/A
Peruvian guemal	Hippocamelus antisensis	Cervidae	Odocoileinae	NA	NA	VU	NA	N/A	N/A	N/A	N/A	N/A
Chilean guemal	Hippocamelus bisulcus	Cervidae	Odocoileinae	70	NA	EN	NA	N/A	N/A	N/A	N/A	N/A
Red brocket	Mazama americana	Cervidae	Odocoileinae	42/53	NA	NA	NA	N/A	N/A	N/A	N/A	N/A
Sao Paulo bororo	Mazama bororo	Cervidae	Odocoileinae	34	NA	VU	NA	N/A	N/A	N/A	N/A	N/A
Merida brocket	Mazama bricenii	Cervidae	Odocoileinae	NA	NA	VU	NA	N/A	N/A	N/A	N/A	N/A
Dwarf brocket	Mazama chunyi	Cervidae	Odocoileinae	NA	NA	VU	NA	N/A	N/A	N/A	N/A	N/A
Gray brocket	Mazama gouazoubira	Cervidae	Odocoileinae	68/70	NA	LC	NA	N/A	N/A	N/A	N/A	N/A
Pygmy brocket	Mazama nana	Cervidae	Odocoileinae	36/40	NA	VU	NA	N/A	N/A	N/A	N/A	N/A
Amazonian brown brocket	Mazama nemorivaga	Cervidae	Odocoileinae	NA	NA	LC	NA	N/A	N/A	N/A	N/A	N/A
Ecuador red brocket	Mazama rufina	Cervidae	Odocoileinae	NA	NA	VU	NA	N/A	N/A	N/A	N/A	N/A
Mule deer	Odocoileus hemionus	Cervidae	Odocoileinae	70	2.34	LC	Sca	16208	838758	58896	113295	UofA_Ohem_1.0 (NCBI)
White-tailed deer	Odocoileus virginianus	Cervidae	Odocoileinae	70	2.38	LC	Chromosome	14593	69881861	128126	41379	Ovir.te_1.0_HiC (DNAZOO)
Pampas deer	Ozotoceros bezoarticus	Cervidae	Odocoileinae	68	NA	NT	NA	N/A	N/A	N/A	N/A	N/A
Northern pudu	Pudu mephistophiles	Cervidae	Odocoileinae	NA	NA	NA	NA	N/A	N/A	N/A	N/A	N/A
Pudu	Pudu puda	Cervidae	Odocoileinae	70	NA	NT	NA	N/A	N/A	N/A	N/A	N/A
Reindeer	Rangifer tarandus	Cervidae	Odocoileinae	70	2.54	VU	Sca	17179	9347320	38593	231339	LSU_RangTar_1.0 (NCBI)
Giraffe	Giraffa camelopardalis	Giraffidae		30	2.44	VU	Chromosome	24	177940	N/A	N/A	Giraffe.scafSeq.fill.gapcloser (GigaDb)
South African giraffe	Giraffa giraffa	Giraffidae		30	NA	NA	NA	N/A	N/A	N/A	N/A	N/A
Giraffe	Giraffa reticulata	Giraffidae		30	NA	NA	NA	N/A	N/A	N/A	N/A	N/A
Giraffe	Giraffa tippelskirchi	Giraffidae		30	2.49	NA	Chromosome	75681	160341600	254257	25031	ASM1349639v1 (NCBI)
Okapi	Okapia johnstoni	Giraffidae		46/45	2.89	EN	Chromosome	812693	97427823	1213668	12529	ASM166083v1_HiC (DNAZOO)
Anhui musk deer	Moschus anhuiensis	Moschidae		NA	NA	EN	NA	N/A	N/A	N/A	N/A	N/A
Forest musk deer	Moschus berezovskii	Moschidae		58	2.73	EN	Chromosome	76779	102122392	290840	22671	ls35.final.genome_HiC (DNAZOO)
Alpine musk deer	Moschus chrysogaster	Moschidae		NA	4.97	EN	Sca	127198	100428	844280	3769	NPU_MCHR_1.0 (NCBI)
Kashmir muskdeer	Moschus cupreus	Moschidae		NA	NA	EN	NA	N/A	N/A	N/A	N/A	N/A
Black musk deer	Moschus fuscus	Moschidae		NA	NA	EN	NA	N/A	N/A	N/A	N/A	N/A
Himalayan musk deer	Moschus leucogaster	Moschidae		NA	NA	EN	NA	N/A	N/A	N/A	N/A	N/A
Siberian musk deer	Moschus moschiferus	Moschidae		58	3.07	VU	Sca	1072499	11728851	1195517	34785	MosMos_v2_BIUU_UCD (NCBI)
Water chevrotain	Hyemoschus aquaticus	Tragulidae		NA	NA	LC	NA	N/A	N/A	N/A	N/A	N/A
Indian chevrotain	Moschiola indica	Tragulidae		NA	NA	LC	NA	N/A	N/A	N/A	N/A	N/A
White-spotted chevrotain	Moschiola meminna	Tragulidae		NA	NA	LC	NA	N/A	N/A	N/A	N/A	N/A
Java mouse-deer	Tragulus javanicus	Tragulidae		32	NA	NA	Chromosome	N/A	N/A	N/A	N/A	ASM402496v2 (NCBI)
Lesser mouse-deer	Tragulus kanchil	Tragulidae		32	3.05	LC	Sca	185856	243497	500458	13850	LMD (NCBI)
Greater Oriental chevrotain	Tragulus napu	Tragulidae		32	NA	LC	NA	N/A	N/A	N/A	N/A	N/A
Williamson's chevrotain	Tragulus williamsoni	Tragulidae		NA	NA	NA	NA	N/A	N/A	N/A	N/A	N/A
