# Supplementary material for: Patterns of chromosome evolution in ruminants
Source: Mol Ecol. 2023 Nov 8;33(24):e17197. doi: 10.1111/mec.17197 (PMC11628655; doi:10.1111/mec.17197)
Supplement: Supplementary file 2 — Table S2 [file MEC-33-e17197-s006.xlsx]

## Sheet: RAK-PAK
RAK chr	RAK start	RAK end	PAK chr	PAK start	PAK end	PAK orientation
2	43528926	48771625	1	146076276	151318975	-1	PAK
2	48771625	186973745	1	6685524	146060504	1	PAK
2	186973745	192591087	1	131660	6433905	-1	PAK
1	75773293	91069045	2	0	15295752	1	PAK
6	0	116309432	2	15476231	132735834	-1	PAK
3	0	115077206	3	0	115343902	1	PAK
1	91069045	197418442	4	7960920	114976319	1	PAK
6	116309432	123748462	4	0	7960920	-1	PAK
5	36537512	38429080	5	110413396	112304964	1	PAK
5	38429080	135144083	5	0	110413396	1	PAK
9	0	30580487	6	10185531	41719328	-1	PAK
9	30580487	40470997	6	0	10185531	1	PAK
9	40470997	70801440	6	41798236	72903505	1	PAK
9	70801440	110439476	6	73139005	112777041	-1	PAK
8	0	9751161	7	97046826	106797987	-1	PAK
8	9751161	18525691	7	36111108	44885638	1	PAK
8	18525691	32159498	7	22476311	36111108	1	PAK
8	32159498	83811456	7	44885638	96904459	-1	PAK
8	83811456	104141437	7	2112256	22442237	-1	PAK
16	0	2112256	7	0	2112256	1	PAK
10a	0	1070665	8	104141400	105212065	-1	PAK
10a	1070665	2159553	8	102810252	103899140	1	PAK
10a	2159553	22796759	8	66632565	87884548	1	PAK
10a	22796759	89285771	8	0	66632565	-1	PAK
10b	0	13348207	8	87884548	102778367	1	PAK
8	104141437	114662096	9	0	10520659	-1	PAK
8	114662096	116628016	9	1109	2009935	-1	PAK
8	116628016	117451317	9	2188240	3011541	1	PAK
16	2112256	34265959	9	10520659	42674362	1	PAK
16	34265959	68107266	9	58161281	92192356	1	PAK
23	0	13201696	9	42674362	55950804	1	PAK
23	13201696	22112144	9	92273415	101586736	-1	PAK
23	22112144	24000163	9	55950804	57838823	1	PAK
11	0	100378307	10	0	101106100	1	PAK
4	50366180	50883513	11	97335298	97852631	1	PAK
4	50883513	103698979	11	6313820	60142824	-1	PAK
20	14675353	51565090	11	60142824	97335298	-1	PAK
10a	89285771	94533012	11	0	6036338	1	PAK
12	0	90870520	12	0	91051457	1	PAK
13	0	80551914	13	0	81713730	1	PAK
14	0	17548208	14	0	17798577	1	PAK
14	17548208	18893168	14	77885123	79230083	-1	PAK
14	18893168	53082489	14	43355590	77885123	1	PAK
14	53082489	78593180	14	17798577	43355590	-1	PAK
15	0	42537055	15	0	43203052	-1	PAK
15	42537055	45885103	15	43339295	46687343	-1	PAK
15	45885103	77374771	15	46687343	78493887	1	PAK
7	46199377	77528189	16	45476825	77338577	1	PAK
7	77528189	122014269	16	0	45452179	1	PAK
1	0	25687335	17	50816129	76792350	-1	PAK
1	25687335	62793976	17	0	37612873	-1	PAK
1	62793976	73113471	17	37612873	48156307	-1	PAK
1	73113471	75773293	17	48156307	50816129	-1	PAK
5	0	36537512	18	34072597	71106706	-1	PAK
5	135144083	167025811	18	2190869	34072597	-1	PAK
4	103698979	167210712	19	6360320	69991564	1	PAK
10a	94533012	100679607	19	0	6146595	-1	PAK
4	0	1824443	20	23006109	24830552	1	PAK
4	1824443	3071883	20	21758669	23006109	1	PAK
4	3071883	24729631	20	0	21721205	-1	PAK
4	24729631	50366180	20	26274635	51984598	1	PAK
20	0	1444083	20	24830552	26274635	-1	PAK
20	1444083	14675353	20	51992787	65369222	-1	PAK
19	0	38250602	21	22534366	60893933	1	PAK
19	38250602	59680427	21	0	22534366	1	PAK
19	59680427	60283594	21	61167663	61770830	1	PAK
18	0	60798083	22	0	61250734	1	PAK
17	0	11365582	23	49440445	60806027	-1	PAK
17	11365582	60806027	23	0	49440445	1	PAK
3	115077206	116163835	24	0	1086629	1	PAK
3	116163835	169408663	24	0	53701861	1	PAK
3	169408663	169885208	24	53703704	54180249	-1	PAK
3	169885208	173381091	24	54686398	58182281	1	PAK
21	0	48269863	25	0	48650993	1	PAK
7	0	24622807	26	22456077	47421286	1	PAK
7	24622807	46199377	26	0	22446983	1	PAK
2	0	43376963	27	442232	43942926	1	PAK
22	0	40861469	28	0	41750990	1	PAK
Xa	0	23921588	Xa	54153548	79601641	-1	PAK
Xa	23921588	25279490	Xa	52795646	54153548	1	PAK
Xa	25279490	41593316	Xa	36373652	52795646	-1	PAK
Xa	41593316	42141510	Xa	31688361	32236555	-1	PAK
Xa	42141510	46179060	Xa	32236555	36373652	1	PAK
Xb	0	30819497	Xa	0	31688361	1	PAK
Xc	854831	1398174	Xa	80126674	80670017	-1	PAK
Xc	0	854831	Xb	0	854831	-1	PAK

## Sheet: PAK-BOVIN
PAK chr	PAK start	PAK end	BOVIN chr	BOVIN start	BOVIN end	BOVIN orientation
1	0	141428865	2	0	144648926	-1	BOVIN
1	141428865	151318975	2	144762947	155491237	1	BOVIN
2	0	132735834	3	0	135547046	1	BOVIN
3	0	115343902	6	0	118133363	1	BOVIN
4	0	114976319	5	141415	118632984	1	BOVIN
5	0	113187821	7	0	116491414	1	BOVIN
6	251	38343601	4	0	40149177	1	BOVIN
6	38343601	38687864	4	40465551	40809814	-1	BOVIN
6	38687864	112777041	4	40809814	118840303	1	BOVIN
7	0	107265879	8	0	110034779	1	BOVIN
8	0	105212065	9	329295	108109985	1	BOVIN
9	0	101586736	10	3284171	106420025	1	BOVIN
10	0	101106100	1	0	102932128	1	BOVIN
11	0	97849092	11	274730	100031760	1	BOVIN
12	43488659	91081551	24a	0	50085674	-1	BOVIN
12	1751870	43488659	26	0	42968053	-1	BOVIN
12	0	1751870	26	43229296	44981166	1	BOVIN
13	65657	81713730	12	0	83716068	1	BOVIN
14	0	79230083	1	103211959	184490372	1	BOVIN
15	0	78490597	14	349637	79088367	1	BOVIN
16	34978	77338577	13	412662	80528385	1	BOVIN
17	3728800	76792350	15	0	74365837	1	BOVIN
18	0	71106706	16	0	72773941	1	BOVIN
19	0	69953283	17	0	71359419	1	BOVIN
20	0	65369222	18	276565	67493200	1	BOVIN
21	4328338	61715537	22	0	59235481	1	BOVIN
22	0	61250734	19	0	62510948	1	BOVIN
23	0	60806027	20	223016	61712618	1	BOVIN
24	58182281	59268910	21	0	1162309	-1	BOVIN
24	0	58182281	21	1350379	60591950	1	BOVIN
25	0	48650993	23	450235	51209516	1	BOVIN
26	0	47421286	25	52561	47778651	1	BOVIN
27	0	43942926	27	0	44361389	1	BOVIN
28	0	41750990	28	0	42203053	1	BOVIN
Xb	927017	3011541	10	0	2325049	-1	BOVIN
Xb	0	927017	10	2331034	3258051	1	BOVIN
Xa	0	49697087	X	0	56950036	1	BOVIN
Xa	49697087	79944862	X	57470136	101983227	-1	BOVIN

## Sheet: BOVIN-Cattle
BOVIN chr	BOVIN start	BOVIN end	Cattle chr	Cattle start	Cattle end	Cattle orientation
1	0	103211959	9	414538	104143274	-1	Cattle
1	103211959	184490372	14	122750	82267568	1	Cattle
2	0	155491237	1	613557	157568674	1	Cattle
3	0	14485159	2	121738700	136231102	-1	Cattle
3	14485159	135547046	2	84594	121336349	-1	Cattle
4	0	40404566	5	79541481	120081180	-1	Cattle
4	40404566	40809814	5	79115205	79520453	1	Cattle
4	40809814	118840303	5	551555	79097362	-1	Cattle
5	0	118632984	3	4542	121005158	1	Cattle
6	0	118133363	4	169304	119917700	1	Cattle
7	0	116491414	6	0	117795612	1	Cattle
8	0	110034779	8	203047	113041577	1	Cattle
9	0	7895724	7	27804	8260487	1	Cattle
9	7895724	8195899	7	8817566	9117741	-1	Cattle
9	8195899	108109985	7	9996346	110680435	1	Cattle
10	0	106420025	11	56801	106982470	1	Cattle
X	0	307036	2	121431663	121738699	1	Cattle
X	307036	57009292	X	65514032	139009125	-1	Cattle
X	57009292	85230954	X	381897	38569267	-1	Cattle
X	85230954	92725904	X	55096761	64300889	-1	Cattle
X	92725904	94083806	X	52318086	54821241	1	Cattle
X	94083806	102507325	X	38853992	50616741	-1	Cattle
11	0	100031760	10	58476	103279356	1	Cattle
12	0	83716068	12	169741	87148848	1	Cattle
13	0	80528385	15	53412	83968439	1	Cattle
14	0	10607335	13	205247	10812582	1	Cattle
14	10607335	16819184	13	11394665	17606514	-1	Cattle
14	16819184	79088367	13	17672822	83464129	1	Cattle
15	0	74365837	16	4375342	81005948	1	Cattle
16	0	72773941	17	23988	73139051	1	Cattle
17	0	71359419	20	207372	71881071	1	Cattle
18	0	67493200	21	484912	69862954	1	Cattle
19	0	63003085	19	25919	63425567	1	Cattle
20	0	61712618	24	82456	62161800	1	Cattle
21	0	60651830	22	120147	60773035	1	Cattle
22	0	59235481	18	550371	60906604	1	Cattle
23	0	51538345	23	1	52498615	1	Cattle
24a	0	502540	26	50595414	51097954	1	Cattle
24a	502540	1340328	26	51154513	51992301	-1	Cattle
24a	1340328	50425847	26	386612	50115349	-1	Cattle
25	0	47856397	29	673959	51008453	1	Cattle
26	0	45206285	28	650240	45877197	1	Cattle
27	0	44361389	27	0	45611885	1	Cattle
28	0	42343513	25	6922	42350435	1	Cattle
24b	0	365446	26	16377	381823	1	Cattle
