# Supplementary material for: Patterns of chromosome evolution in ruminants
Source: Mol Ecol. 2023 Nov 8;33(24):e17197. doi: 10.1111/mec.17197 (PMC11628655; doi:10.1111/mec.17197)
Supplement: Supplementary file 3 — Table S3 [file MEC-33-e17197-s001.xlsx]

## Sheet: cattle.EBRs
Cattle chromosome	EBR start	EBR end	Classification	Type of EBR
1	151472023	151487795	RAK specific	Well-defined EBRs
2	121738699	121738700	cattle specific	Well-defined EBRs
3	112356219	112356219	RAK specific	Well-defined EBRs
5	79097362	79115205	cattle specific	Well-defined EBRs
5	79520453	79541481	cattle specific	Well-defined EBRs
5	109396514	109396514	RAK specific	Well-defined EBRs
7	3601581	3633466	RAK specific	Well-defined EBRs
7	21527243	21527243	RAK specific	Well-defined EBRs
7	42959455	42959455	RAK specific	Well-defined EBRs
8	74712035	74753191	RAK specific	Well-defined EBRs
8	110810351	110810351	RAK specific	Well-defined EBRs
10	65451273	65451273	RAK specific	Well-defined EBRs
10	102765562	102765562	RAK specific	Well-defined EBRs
11	46168548	46168548	RAK specific	Well-defined EBRs
11	59816851	59830207	RAK specific	Well-defined EBRs
11	92296003	92296003	RAK+PAK specific	Well-defined EBRs
11	103195815	103221935	RAK+PAK specific	Well-defined EBRs
11	104148952	104154937	RAK specific	Well-defined EBRs
14	44825761	44825761	RAK specific	Well-defined EBRs
14	80922608	80922608	RAK specific	Well-defined EBRs
15	34354323	34378969	RAK specific	Well-defined EBRs
16	41016027	41016027	RAK specific	Well-defined EBRs
16	51587821	51587821	RAK specific	Well-defined EBRs
16	54789351	54789351	RAK specific	Well-defined EBRs
17	35809155	35809155	RAK specific	Well-defined EBRs
18	40211040	40211040	RAK specific	Well-defined EBRs
21	29271954	29271954	RAK specific	Well-defined EBRs
22	1469989	1470157	BOVIN specific	Well-defined EBRs
24	12545173	12545173	RAK specific	Well-defined EBRs
26	381823	386612	BOVIN specific	Well-defined EBRs
28	2842626	2842626	BOVIN specific	Well-defined EBRs
29	26488536	26497630	RAK specific	Well-defined EBRs
1	139172168	139423787	RAK+PAK specific	No well-defined EBRs
1	146726363	146840384	RAK specific	No well-defined EBRs
2	120088667	120269146	RAK specific	No well-defined EBRs
2	121336349	121431663	cattle specific	No well-defined EBRs
5	42289087	42524587	RAK specific	No well-defined EBRs
5	75986990	76065898	RAK specific	No well-defined EBRs
8	11061887	11204254	RAK specific	No well-defined EBRs
8	90088231	90178399	RAK specific	No well-defined EBRs
10	6369544	6647026	RAK specific	No well-defined EBRs
11	9370122	9451181	RAK specific	No well-defined EBRs
13	17606514	17672822	cattle specific	No well-defined EBRs
13	46973602	47268723	RAK specific	No well-defined EBRs
14	18894568	19017836	RAK specific	No well-defined EBRs
18	1098245	1371975	RAK specific	No well-defined EBRs
20	6607444	6859219	RAK specific	No well-defined EBRs
21	23269496	23562461	RAK specific	No well-defined EBRs
21	25052205	25163007	RAK specific	No well-defined EBRs
21	55911356	56186157	RAK specific	No well-defined EBRs
22	55854666	56092341	RAK specific	No well-defined EBRs
26	51097954	51234471	cattle specific	No well-defined EBRs
X	38569267	38853992	RAK+PAK specific	No well-defined EBRs
X	54821241	55096761	All but RAK specific	No well-defined EBRs
X	84757216	84852751	RAK specific	No well-defined EBRs
X	94116978	94401267	RAK specific	No well-defined EBRs
