# Supplementary material for: Patterns of chromosome evolution in ruminants
Source: Mol Ecol. 2023 Nov 8;33(24):e17197. doi: 10.1111/mec.17197 (PMC11628655; doi:10.1111/mec.17197)
Supplement: Supplementary file 4 — Table S4 [file MEC-33-e17197-s004.xlsx]

## Sheet: Sheet 1
Cattle gene ID	Cattle chromosome	Gene start	Gene end	Housekeeping type	type of SF
ENSBTAG00000011528	1	1102887	1118312	Cattle-specific	Collinear
ENSBTAG00000021997	1	1665339	1908788	Cattle-specific	Collinear
ENSBTAG00000008482	1	1954230	1985068	Ancestral	Collinear
ENSBTAG00000009188	1	1985522	2012383	Cattle-specific	Collinear
ENSBTAG00000003064	1	2786812	2819637	Cattle-specific	Collinear
ENSBTAG00000018855	1	3760509	3822150	Ruminant-specific	Collinear
ENSBTAG00000018854	1	3824601	3833406	Cattle-specific	Collinear
ENSBTAG00000014233	1	7114205	7127950	Cattle-specific	Collinear
ENSBTAG00000020122	1	7129414	7155271	Cattle-specific	Collinear
ENSBTAG00000020121	1	7167841	7170830	Cattle-specific	Collinear
ENSBTAG00000000605	1	10690694	10698960	Cattle-specific	Collinear
ENSBTAG00000019542	1	10823242	10849340	Cattle-specific	Collinear
ENSBTAG00000036262	1	29107326	29419066	Cattle-specific	Collinear
ENSBTAG00000046959	1	36058732	36063724	Ancestral	Collinear
ENSBTAG00000020996	1	42822730	42830190	Cattle-specific	Collinear
ENSBTAG00000004833	1	44617553	44637448	Cattle-specific	Collinear
ENSBTAG00000014302	1	44650783	44687949	Cattle-specific	Collinear
ENSBTAG00000016363	1	45155599	45188354	Cattle-specific	Collinear
ENSBTAG00000024027	1	45988289	45992514	Cattle-specific	Collinear
ENSBTAG00000015069	1	46001965	46016856	Cattle-specific	Collinear
ENSBTAG00000013461	1	46061453	46066949	Cattle-specific	Collinear
ENSBTAG00000055085	1	54849145	54849575	Cattle-specific	Collinear
ENSBTAG00000004601	1	56737576	56750712	Cattle-specific	Collinear
ENSBTAG00000009084	1	57309120	57343709	Cattle-specific	Collinear
ENSBTAG00000007784	1	58402278	58433748	Cattle-specific	Collinear
ENSBTAG00000012581	1	64275417	64295231	Cattle-specific	Collinear
ENSBTAG00000002182	1	64425088	64432940	Cattle-specific	Collinear
ENSBTAG00000022155	1	65138529	65198315	Cattle-specific	Collinear
ENSBTAG00000015892	1	65318371	65324506	Cattle-specific	Collinear
ENSBTAG00000015898	1	65387679	65433970	Cattle-specific	Collinear
ENSBTAG00000011140	1	66820312	66861495	Cattle-specific	Collinear
ENSBTAG00000011143	1	66875768	66944339	Cattle-specific	Collinear
ENSBTAG00000013755	1	69196881	69312128	Cattle-specific	Collinear
ENSBTAG00000011383	1	69887221	69946638	Cattle-specific	Collinear
ENSBTAG00000014874	1	70342777	70373184	Cattle-specific	Collinear
ENSBTAG00000016979	1	70824603	70878013	Cattle-specific	Collinear
ENSBTAG00000008873	1	71404768	71410588	Cattle-specific	Collinear
ENSBTAG00000019514	1	73771857	73856448	Cattle-specific	Collinear
ENSBTAG00000001511	1	79558314	79611183	Cattle-specific	Collinear
ENSBTAG00000014724	1	80467443	80473754	Cattle-specific	Collinear
ENSBTAG00000003151	1	80643739	80661936	Cattle-specific	Collinear
ENSBTAG00000001697	1	81287578	81307980	Cattle-specific	Collinear
ENSBTAG00000001749	1	81586790	81621312	Cattle-specific	Collinear
ENSBTAG00000040199	1	82824296	82829473	Cattle-specific	Collinear
ENSBTAG00000012881	1	82854035	82872768	Ancestral	Collinear
ENSBTAG00000005660	1	82878892	82888239	Cattle-specific	Collinear
ENSBTAG00000005652	1	82927910	82933513	Cattle-specific	Collinear
ENSBTAG00000006920	1	82960351	82968194	Cattle-specific	Collinear
ENSBTAG00000020106	1	82970702	82977115	Cattle-specific	Collinear
ENSBTAG00000019336	1	82981845	82996905	Cattle-specific	Collinear
ENSBTAG00000011414	1	83002134	83012323	Cattle-specific	Collinear
ENSBTAG00000017666	1	83122147	83205242	Cattle-specific	Collinear
ENSBTAG00000014460	1	83246423	83301299	Cattle-specific	Collinear
ENSBTAG00000006548	1	83960686	84019357	Cattle-specific	Collinear
ENSBTAG00000023513	1	86035467	86040735	Cattle-specific	Collinear
ENSBTAG00000002462	1	87518534	87536139	Cattle-specific	Collinear
ENSBTAG00000002460	1	87536382	87567798	Cattle-specific	Collinear
ENSBTAG00000010485	1	87721169	87765315	Cattle-specific	Collinear
ENSBTAG00000037393	1	87780857	87785489	Ruminant-specific	Collinear
ENSBTAG00000054315	1	88354297	88362389	Cattle-specific	Collinear
ENSBTAG00000039442	1	97388346	97421921	Cattle-specific	Collinear
ENSBTAG00000016228	1	106150166	106186579	Cattle-specific	Collinear
ENSBTAG00000017416	1	106924853	107002190	Cattle-specific	Collinear
ENSBTAG00000009263	1	108706429	108732991	Cattle-specific	Collinear
ENSBTAG00000027795	1	108852511	108903175	Cattle-specific	Collinear
ENSBTAG00000031561	1	108967043	109414482	Cattle-specific	Collinear
ENSBTAG00000003851	1	110447554	110461439	Cattle-specific	Collinear
ENSBTAG00000012120	1	110928202	110955891	Cattle-specific	Collinear
ENSBTAG00000018471	1	111095638	111107466	Cattle-specific	Collinear
ENSBTAG00000013013	1	111732900	111804777	Cattle-specific	Collinear
ENSBTAG00000023445	1	117361864	117380735	Cattle-specific	Collinear
ENSBTAG00000031435	1	117507281	117537602	Cattle-specific	Collinear
ENSBTAG00000009106	1	117556623	117597952	Cattle-specific	Collinear
ENSBTAG00000009104	1	117598268	117600549	Cattle-specific	Collinear
ENSBTAG00000011147	1	118223007	118350034	Cattle-specific	Collinear
ENSBTAG00000002185	1	127214846	127222120	Cattle-specific	Collinear
ENSBTAG00000014843	1	129706887	129741285	Cattle-specific	Collinear
ENSBTAG00000047608	1	129741091	129754572	Cattle-specific	Collinear
ENSBTAG00000052750	1	132923969	132924157	Ruminant-specific	Collinear
ENSBTAG00000014461	1	134839356	134845010	Cattle-specific	Collinear
ENSBTAG00000016999	1	135082834	135191082	Cattle-specific	Collinear
ENSBTAG00000044075	1	135532008	135573130	Cattle-specific	Collinear
ENSBTAG00000035556	1	135867529	135881717	Cattle-specific	Collinear
ENSBTAG00000004495	1	136872755	136905496	Cattle-specific	Collinear
ENSBTAG00000030942	1	138384449	138441532	Cattle-specific	Collinear
ENSBTAG00000011626	1	138872223	139026120	Cattle-specific	Collinear
ENSBTAG00000013600	1	139225714	139238322	Cattle-specific	NA
ENSBTAG00000018768	1	139406045	139412414	Cattle-specific	NA
ENSBTAG00000023106	1	139422600	139432042	Cattle-specific	Inversion
ENSBTAG00000013629	1	139443100	139458044	Ruminant-specific	Inversion
ENSBTAG00000021491	1	143119850	143131757	Cattle-specific	Inversion
ENSBTAG00000011645	1	143261977	143274941	Cattle-specific	Inversion
ENSBTAG00000003981	1	143851101	143874772	Cattle-specific	Inversion
ENSBTAG00000007106	1	144148919	144158060	Cattle-specific	Inversion
ENSBTAG00000010658	1	144308711	144335975	Cattle-specific	Inversion
ENSBTAG00000048090	1	144659041	144684327	Cattle-specific	Inversion
ENSBTAG00000017321	1	144687135	144696665	Cattle-specific	Inversion
ENSBTAG00000007818	1	145089416	145103157	Cattle-specific	Inversion
ENSBTAG00000003148	1	145931228	145971979	Cattle-specific	Inversion
ENSBTAG00000001771	1	149567810	149711585	Cattle-specific	Inversion
ENSBTAG00000020787	1	151476118	151562607	Cattle-specific	Collinear
ENSBTAG00000023375	1	152434570	152450925	Cattle-specific	Collinear
ENSBTAG00000019202	1	152450841	152463273	Cattle-specific	Collinear
ENSBTAG00000003916	1	153260324	153266600	Cattle-specific	Collinear
ENSBTAG00000046385	1	157198501	157232069	Cattle-specific	Collinear
ENSBTAG00000000746	1	157277141	157374828	Cattle-specific	Collinear
ENSBTAG00000002896	1	158238278	158293060	Cattle-specific	NA
ENSBTAG00000016954	1	158296611	158315972	Cattle-specific	NA
ENSBTAG00000012497	1	158336214	158359816	Cattle-specific	NA
ENSBTAG00000013916	2	719767	951758	Cattle-specific	Fission+Fusion
ENSBTAG00000016895	2	1044598	1064844	Cattle-specific	Fission+Fusion
ENSBTAG00000016894	2	1066691	1175326	Cattle-specific	Fission+Fusion
ENSBTAG00000003225	2	1318420	1323393	Cattle-specific	Fission+Fusion
ENSBTAG00000034978	2	1865381	1906516	Cattle-specific	Fission+Fusion
ENSBTAG00000006003	2	4454874	4530094	Cattle-specific	Fission+Fusion
ENSBTAG00000053244	2	4623473	4636747	Ruminant-specific	Fission+Fusion
ENSBTAG00000005987	2	4676998	4785534	Cattle-specific	Fission+Fusion
ENSBTAG00000021172	2	5031102	5057954	Cattle-specific	Fission+Fusion
ENSBTAG00000020777	2	5248748	5279066	Cattle-specific	Fission+Fusion
ENSBTAG00000007787	2	5980697	6129150	Cattle-specific	Fission+Fusion
ENSBTAG00000000492	2	6665574	6676526	Cattle-specific	Fission+Fusion
ENSBTAG00000043956	2	15639801	15731672	Cattle-specific	Fission+Fusion
ENSBTAG00000006168	2	18758172	18779396	Cattle-specific	Fission+Fusion
ENSBTAG00000019255	2	19617026	19649649	Cattle-specific	Fission+Fusion
ENSBTAG00000021580	2	19658429	19663581	Cattle-specific	Fission+Fusion
ENSBTAG00000006693	2	20568451	20644147	Cattle-specific	Fission+Fusion
ENSBTAG00000038620	2	22397395	22442851	Cattle-specific	Fission+Fusion
ENSBTAG00000050579	2	23263241	23263462	Cattle-specific	Fission+Fusion
ENSBTAG00000019075	2	24470859	24547937	Cattle-specific	Fission+Fusion
ENSBTAG00000010118	2	24564087	24604728	Cattle-specific	Fission+Fusion
ENSBTAG00000002646	2	24765631	24819628	Cattle-specific	Fission+Fusion
ENSBTAG00000052085	2	25293929	25294171	Cattle-specific	Fission+Fusion
ENSBTAG00000013218	2	25523852	25556898	Cattle-specific	Fission+Fusion
ENSBTAG00000020296	2	26314651	26517652	Cattle-specific	Fission+Fusion
ENSBTAG00000026008	2	26534429	26545290	Cattle-specific	Fission+Fusion
ENSBTAG00000008716	2	26545255	26554248	Ancestral	Fission+Fusion
ENSBTAG00000027789	2	26648100	26689515	Cattle-specific	Fission+Fusion
ENSBTAG00000021691	2	34972722	35083065	Cattle-specific	Fission+Fusion
ENSBTAG00000005180	2	35855477	36075061	Cattle-specific	Fission+Fusion
ENSBTAG00000008755	2	36579472	36627161	Cattle-specific	Fission+Fusion
ENSBTAG00000011909	2	38466454	38597910	Cattle-specific	Fission+Fusion
ENSBTAG00000048151	2	43470324	43528516	Cattle-specific	Fission+Fusion
ENSBTAG00000015962	2	46549089	46565933	Cattle-specific	Fission+Fusion
ENSBTAG00000051947	2	47896215	47896544	Cattle-specific	Fission+Fusion
ENSBTAG00000015291	2	48181494	48275918	Cattle-specific	Fission+Fusion
ENSBTAG00000009949	2	61390060	61455629	Cattle-specific	Fission+Fusion
ENSBTAG00000015169	2	61588164	61617901	Cattle-specific	Fission+Fusion
ENSBTAG00000013449	2	62127818	62238789	Cattle-specific	Fission+Fusion
ENSBTAG00000021103	2	65335291	65377141	Cattle-specific	Fission+Fusion
ENSBTAG00000003401	2	65522494	65569993	Cattle-specific	Fission+Fusion
ENSBTAG00000010221	2	69565219	69664403	Cattle-specific	Fission+Fusion
ENSBTAG00000002112	2	69756864	69786933	Cattle-specific	Fission+Fusion
ENSBTAG00000009517	2	71192388	71197568	Cattle-specific	Fission+Fusion
ENSBTAG00000032021	2	71941425	72016188	Cattle-specific	Fission+Fusion
ENSBTAG00000019387	2	73387424	73397873	Cattle-specific	Fission+Fusion
ENSBTAG00000006059	2	73398067	73416298	Cattle-specific	Fission+Fusion
ENSBTAG00000007867	2	79518741	79560102	Cattle-specific	Fission+Fusion
ENSBTAG00000008915	2	85946152	85984071	Cattle-specific	Fission+Fusion
ENSBTAG00000012589	2	86044912	86048062	Cattle-specific	Fission+Fusion
ENSBTAG00000006049	2	89470523	89485958	Cattle-specific	Fission+Fusion
ENSBTAG00000018282	2	89532883	89547944	Cattle-specific	Fission+Fusion
ENSBTAG00000012760	2	89662427	89672935	Cattle-specific	Fission+Fusion
ENSBTAG00000019298	2	90008658	90040182	Cattle-specific	Fission+Fusion
ENSBTAG00000005517	2	90787057	90810889	Cattle-specific	Fission+Fusion
ENSBTAG00000021976	2	94460487	94489927	Cattle-specific	Fission+Fusion
ENSBTAG00000021979	2	94490094	94493400	Cattle-specific	Fission+Fusion
ENSBTAG00000019274	2	103327789	103350913	Cattle-specific	Fission+Fusion
ENSBTAG00000003843	2	104423001	104474279	Cattle-specific	Fission+Fusion
ENSBTAG00000051254	2	104486567	104489680	Cattle-specific	Fission+Fusion
ENSBTAG00000010386	2	106256621	106284396	Cattle-specific	Fission+Fusion
ENSBTAG00000003927	2	106293589	106298509	Cattle-specific	Fission+Fusion
ENSBTAG00000003935	2	106302074	106319619	Cattle-specific	Fission+Fusion
ENSBTAG00000003936	2	106348916	106371789	Cattle-specific	Fission+Fusion
ENSBTAG00000008362	2	106408440	106413567	Cattle-specific	Fission+Fusion
ENSBTAG00000003807	2	106532969	106566527	Cattle-specific	Fission+Fusion
ENSBTAG00000003813	2	106619142	106623100	Cattle-specific	Fission+Fusion
ENSBTAG00000003817	2	106623552	106632884	Cattle-specific	Fission+Fusion
ENSBTAG00000012619	2	107122933	107126587	Cattle-specific	Fission+Fusion
ENSBTAG00000012620	2	107128001	107133526	Cattle-specific	Fission+Fusion
ENSBTAG00000020606	2	107158435	107162015	Cattle-specific	Fission+Fusion
ENSBTAG00000020607	2	107162129	107169762	Cattle-specific	Fission+Fusion
ENSBTAG00000020608	2	107170269	107179679	Cattle-specific	Fission+Fusion
ENSBTAG00000020610	2	107179983	107186463	Cattle-specific	Fission+Fusion
ENSBTAG00000020613	2	107194871	107198250	Cattle-specific	Fission+Fusion
ENSBTAG00000013782	2	107227555	107234943	Cattle-specific	Fission+Fusion
ENSBTAG00000002995	2	107429346	107436451	Cattle-specific	Fission+Fusion
ENSBTAG00000016951	2	112010456	112064142	Cattle-specific	Fission+Fusion
ENSBTAG00000011514	2	112068965	112076912	Cattle-specific	Fission+Fusion
ENSBTAG00000021319	2	115486532	115514827	Cattle-specific	Fission+Fusion
ENSBTAG00000021653	2	117811397	117918447	Cattle-specific	Fission+Fusion
ENSBTAG00000040055	2	118530388	118632791	Cattle-specific	Fission+Fusion
ENSBTAG00000005119	2	118865174	118946608	Cattle-specific	Fission+Fusion
ENSBTAG00000016174	2	119226977	119236929	Cattle-specific	Fission+Fusion
ENSBTAG00000005207	2	119504023	119527187	Cattle-specific	Fission+Fusion
ENSBTAG00000010598	2	120187397	120218347	Cattle-specific	NA
ENSBTAG00000018065	2	120849154	120881261	Cattle-specific	Fission+Fusion
ENSBTAG00000005904	2	120969745	120986234	Cattle-specific	Fission+Fusion
ENSBTAG00000027159	2	120987011	120998937	Cattle-specific	Fission+Fusion
ENSBTAG00000020655	2	121176081	121199884	Cattle-specific	NA
ENSBTAG00000012698	2	121225584	121257548	Cattle-specific	NA
ENSBTAG00000014388	2	121298262	121306107	Cattle-specific	NA
ENSBTAG00000039121	2	121807999	121817752	Cattle-specific	Fission+Fusion
ENSBTAG00000010378	2	122077521	122095612	Cattle-specific	Fission+Fusion
ENSBTAG00000016818	2	122295337	122347439	Cattle-specific	Fission+Fusion
ENSBTAG00000016817	2	122347180	122372981	Cattle-specific	Fission+Fusion
ENSBTAG00000018979	2	122527753	122653986	Ancestral	Fission+Fusion
ENSBTAG00000013309	2	124374950	124400699	Cattle-specific	Fission+Fusion
ENSBTAG00000006667	2	124431682	124610867	Ruminant-specific	Fission+Fusion
ENSBTAG00000015771	2	124710421	124740398	Cattle-specific	Fission+Fusion
ENSBTAG00000048228	2	124850784	124854007	Cattle-specific	Fission+Fusion
ENSBTAG00000010393	2	124855242	124878660	Cattle-specific	Fission+Fusion
ENSBTAG00000002727	2	124922940	125007155	Cattle-specific	Fission+Fusion
ENSBTAG00000006342	2	125145420	125147786	Cattle-specific	Fission+Fusion
ENSBTAG00000043989	2	125249517	125390286	Cattle-specific	Fission+Fusion
ENSBTAG00000003866	2	125526927	125545896	Cattle-specific	Fission+Fusion
ENSBTAG00000001192	2	125550304	125585869	Ancestral	Fission+Fusion
ENSBTAG00000018374	2	125814828	125890887	Cattle-specific	Fission+Fusion
ENSBTAG00000010249	2	125946146	125956940	Cattle-specific	Fission+Fusion
ENSBTAG00000053588	2	125970802	126036698	Cattle-specific	Fission+Fusion
ENSBTAG00000004416	2	126273255	126286771	Cattle-specific	Fission+Fusion
ENSBTAG00000001024	2	126408497	126477461	Cattle-specific	Fission+Fusion
ENSBTAG00000009580	2	126837552	126839005	Cattle-specific	Fission+Fusion
ENSBTAG00000021781	2	127238786	127253787	Cattle-specific	Fission+Fusion
ENSBTAG00000021778	2	127256063	127272993	Cattle-specific	Fission+Fusion
ENSBTAG00000002988	2	127542968	127609384	Cattle-specific	Fission+Fusion
ENSBTAG00000001296	2	127661915	127677708	Cattle-specific	Fission+Fusion
ENSBTAG00000015222	2	127708588	127712696	Cattle-specific	Fission+Fusion
ENSBTAG00000001651	2	127725940	127731258	Cattle-specific	Fission+Fusion
ENSBTAG00000009470	2	128114762	128188876	Cattle-specific	Fission+Fusion
ENSBTAG00000013772	2	128253260	128282672	Cattle-specific	Fission+Fusion
ENSBTAG00000030435	2	128938566	128942609	Cattle-specific	Fission+Fusion
ENSBTAG00000030434	2	129056428	129079502	Cattle-specific	Fission+Fusion
ENSBTAG00000011625	2	129115781	129121108	Cattle-specific	Fission+Fusion
ENSBTAG00000021620	2	129122974	129130667	Ancestral	Fission+Fusion
ENSBTAG00000016578	2	129500051	129531646	Cattle-specific	Fission+Fusion
ENSBTAG00000009500	2	129770258	129836290	Cattle-specific	Fission+Fusion
ENSBTAG00000016448	2	130297461	130333090	Cattle-specific	Fission+Fusion
ENSBTAG00000001700	2	130732620	130787969	Cattle-specific	Fission+Fusion
ENSBTAG00000040602	2	130801979	130806189	Cattle-specific	Fission+Fusion
ENSBTAG00000006940	2	131012510	131085750	Cattle-specific	Fission+Fusion
ENSBTAG00000002977	2	131324608	131449347	Cattle-specific	Fission+Fusion
ENSBTAG00000018656	2	131855266	131891998	Cattle-specific	Fission+Fusion
ENSBTAG00000006085	2	131971819	131985982	Cattle-specific	Fission+Fusion
ENSBTAG00000017108	2	132802975	132831792	Cattle-specific	Fission+Fusion
ENSBTAG00000050219	2	133073788	133110076	Cattle-specific	Fission+Fusion
ENSBTAG00000004554	2	133201115	133340081	Cattle-specific	Fission+Fusion
ENSBTAG00000011951	2	133405836	133411304	Cattle-specific	Fission+Fusion
ENSBTAG00000011950	2	133406871	133434408	Cattle-specific	Fission+Fusion
ENSBTAG00000015240	2	133452143	133589435	Cattle-specific	Fission+Fusion
ENSBTAG00000008579	2	135211439	135237283	Ruminant-specific	Fission+Fusion
ENSBTAG00000008314	2	135548907	135578120	Cattle-specific	Fission+Fusion
ENSBTAG00000013282	2	135674410	135688455	Cattle-specific	Fission+Fusion
ENSBTAG00000009251	2	135738977	135759581	Cattle-specific	Fission+Fusion
ENSBTAG00000008510	2	135783522	135863766	Cattle-specific	Fission+Fusion
ENSBTAG00000005393	3	386406	455451	Cattle-specific	Fission+Fusion
ENSBTAG00000020968	3	752398	783103	Cattle-specific	Fission+Fusion
ENSBTAG00000002823	3	915375	997233	Ruminant-specific	Fission+Fusion
ENSBTAG00000010009	3	3105832	3191071	Cattle-specific	Fission+Fusion
ENSBTAG00000010206	3	6906319	6938634	Cattle-specific	Fission+Fusion
ENSBTAG00000015853	3	8177617	8208058	Cattle-specific	Fission+Fusion
ENSBTAG00000021893	3	8331489	8337654	Cattle-specific	Fission+Fusion
ENSBTAG00000021705	3	8338252	8362436	Cattle-specific	Fission+Fusion
ENSBTAG00000020154	3	8363117	8373311	Cattle-specific	Fission+Fusion
ENSBTAG00000020153	3	8373204	8376843	Cattle-specific	Fission+Fusion
ENSBTAG00000020152	3	8376916	8388862	Cattle-specific	Fission+Fusion
ENSBTAG00000017873	3	8436890	8442549	Cattle-specific	Fission+Fusion
ENSBTAG00000017856	3	8442910	8444112	Cattle-specific	Fission+Fusion
ENSBTAG00000004334	3	9324285	9350657	Cattle-specific	Fission+Fusion
ENSBTAG00000004333	3	9350633	9394688	Ancestral	Fission+Fusion
ENSBTAG00000007537	3	9399899	9405346	Cattle-specific	Fission+Fusion
ENSBTAG00000005796	3	9420056	9462754	Cattle-specific	Fission+Fusion
ENSBTAG00000008649	3	13730370	13744313	Cattle-specific	Fission+Fusion
ENSBTAG00000012361	3	13871481	13922860	Cattle-specific	Fission+Fusion
ENSBTAG00000000608	3	14042676	14070433	Cattle-specific	Fission+Fusion
ENSBTAG00000039793	3	14082643	14098646	Cattle-specific	Fission+Fusion
ENSBTAG00000000404	3	14237515	14244262	Cattle-specific	Fission+Fusion
ENSBTAG00000006370	3	14486486	14501164	Cattle-specific	Fission+Fusion
ENSBTAG00000009435	3	14517240	14544995	Cattle-specific	Fission+Fusion
ENSBTAG00000009431	3	14575798	14592765	Cattle-specific	Fission+Fusion
ENSBTAG00000011754	3	14709191	14713057	Cattle-specific	Fission+Fusion
ENSBTAG00000001548	3	14713270	14728924	Cattle-specific	Fission+Fusion
ENSBTAG00000001212	3	14754110	14760797	Cattle-specific	Fission+Fusion
ENSBTAG00000000113	3	14781460	14813371	Cattle-specific	Fission+Fusion
ENSBTAG00000000108	3	14834858	14852135	Cattle-specific	Fission+Fusion
ENSBTAG00000001199	3	15051165	15090850	Cattle-specific	Fission+Fusion
ENSBTAG00000003954	3	15121790	15298435	Cattle-specific	Fission+Fusion
ENSBTAG00000003948	3	15311058	15320377	Cattle-specific	Fission+Fusion
ENSBTAG00000014393	3	15367523	15376512	Cattle-specific	Fission+Fusion
ENSBTAG00000012094	3	15376265	15381469	Cattle-specific	Fission+Fusion
ENSBTAG00000014840	3	15409490	15414531	Cattle-specific	Fission+Fusion
ENSBTAG00000010617	3	15444041	15446577	Cattle-specific	Fission+Fusion
ENSBTAG00000003535	3	15462231	15462806	Cattle-specific	Fission+Fusion
ENSBTAG00000000186	3	15602874	15609853	Cattle-specific	Fission+Fusion
ENSBTAG00000024476	3	15612556	15616057	Ruminant-specific	Fission+Fusion
ENSBTAG00000019838	3	15616454	15626916	Cattle-specific	Fission+Fusion
ENSBTAG00000004552	3	15627232	15643667	Cattle-specific	Fission+Fusion
ENSBTAG00000007515	3	16022438	16032162	Cattle-specific	Fission+Fusion
ENSBTAG00000013025	3	16250174	16252803	Cattle-specific	Fission+Fusion
ENSBTAG00000004271	3	16260349	16300420	Cattle-specific	Fission+Fusion
ENSBTAG00000020026	3	16300763	16309171	Cattle-specific	Fission+Fusion
ENSBTAG00000024487	3	16403439	16403984	Cattle-specific	Fission+Fusion
ENSBTAG00000018987	3	16449707	16450084	Cattle-specific	Fission+Fusion
ENSBTAG00000017604	3	16453323	16457405	Cattle-specific	Fission+Fusion
ENSBTAG00000014694	3	16461551	16465986	Cattle-specific	Fission+Fusion
ENSBTAG00000011284	3	16473115	16477147	Cattle-specific	Fission+Fusion
ENSBTAG00000006678	3	16574943	16586974	Ruminant-specific	Fission+Fusion
ENSBTAG00000006235	3	16625276	16664624	Cattle-specific	Fission+Fusion
ENSBTAG00000012471	3	16711945	16723007	Cattle-specific	Fission+Fusion
ENSBTAG00000012470	3	16722663	16724347	Cattle-specific	Fission+Fusion
ENSBTAG00000005166	3	16739580	16750665	Cattle-specific	Fission+Fusion
ENSBTAG00000021378	3	16756363	16772529	Cattle-specific	Fission+Fusion
ENSBTAG00000000797	3	19021833	19028884	Cattle-specific	Fission+Fusion
ENSBTAG00000021289	3	19322591	19369632	Cattle-specific	Fission+Fusion
ENSBTAG00000021288	3	19371017	19374091	Cattle-specific	Fission+Fusion
ENSBTAG00000007320	3	19481062	19509852	Cattle-specific	Fission+Fusion
ENSBTAG00000006101	3	19555183	19565649	Cattle-specific	Fission+Fusion
ENSBTAG00000006099	3	19572074	19611272	Ruminant-specific	Fission+Fusion
ENSBTAG00000018074	3	19623986	19636738	Cattle-specific	Fission+Fusion
ENSBTAG00000018070	3	19642451	19644982	Cattle-specific	Fission+Fusion
ENSBTAG00000015329	3	19766326	19775894	Cattle-specific	Fission+Fusion
ENSBTAG00000021037	3	19884889	19949933	Cattle-specific	Fission+Fusion
ENSBTAG00000021035	3	19953196	19966177	Ruminant-specific	Fission+Fusion
ENSBTAG00000020357	3	20036707	20083521	Cattle-specific	Fission+Fusion
ENSBTAG00000007123	3	20098776	20104404	Ancestral	Fission+Fusion
ENSBTAG00000015154	3	20129373	20134008	Cattle-specific	Fission+Fusion
ENSBTAG00000003799	3	20190884	20202510	Cattle-specific	Fission+Fusion
ENSBTAG00000013946	3	20311487	20330731	Cattle-specific	Fission+Fusion
ENSBTAG00000024378	3	20338181	20351092	Cattle-specific	Fission+Fusion
ENSBTAG00000021482	3	20372002	20376143	Cattle-specific	Fission+Fusion
ENSBTAG00000016730	3	20409567	20423408	Cattle-specific	Fission+Fusion
ENSBTAG00000004852	3	20475129	20485097	Cattle-specific	Fission+Fusion
ENSBTAG00000013910	3	21398790	21402032	Cattle-specific	Fission+Fusion
ENSBTAG00000008369	3	21418275	21448521	Cattle-specific	Fission+Fusion
ENSBTAG00000008370	3	21449848	21453480	Cattle-specific	Fission+Fusion
ENSBTAG00000008372	3	21454070	21459694	Cattle-specific	Fission+Fusion
ENSBTAG00000021634	3	21505807	21515218	Cattle-specific	Fission+Fusion
ENSBTAG00000021637	3	21519781	21532978	Cattle-specific	Fission+Fusion
ENSBTAG00000008131	3	21532899	21598565	Cattle-specific	Fission+Fusion
ENSBTAG00000007712	3	23075087	23100499	Cattle-specific	Fission+Fusion
ENSBTAG00000000678	3	28579009	28614809	Cattle-specific	Fission+Fusion
ENSBTAG00000014299	3	30617923	30624465	Cattle-specific	Fission+Fusion
ENSBTAG00000014294	3	30702703	30844632	Cattle-specific	Fission+Fusion
ENSBTAG00000050904	3	31588106	31676077	Cattle-specific	Fission+Fusion
ENSBTAG00000006441	3	31846429	31863330	Cattle-specific	Fission+Fusion
ENSBTAG00000014970	3	33026800	33031126	Cattle-specific	Fission+Fusion
ENSBTAG00000018893	3	33403800	33444827	Cattle-specific	Fission+Fusion
ENSBTAG00000020641	3	34012638	34033681	Ancestral	Fission+Fusion
ENSBTAG00000012962	3	34170143	34190011	Cattle-specific	Fission+Fusion
ENSBTAG00000038979	3	34286939	34291820	Cattle-specific	Fission+Fusion
ENSBTAG00000017129	3	34397588	34430982	Cattle-specific	Fission+Fusion
ENSBTAG00000007330	3	34568247	34622399	Cattle-specific	Fission+Fusion
ENSBTAG00000047874	3	34673537	34681037	Cattle-specific	Fission+Fusion
ENSBTAG00000006321	3	43006658	43034731	Cattle-specific	Fission+Fusion
ENSBTAG00000015776	3	43182189	43236013	Cattle-specific	Fission+Fusion
ENSBTAG00000004422	3	48405843	48504005	Cattle-specific	Fission+Fusion
ENSBTAG00000009698	3	48980774	49070167	Cattle-specific	Fission+Fusion
ENSBTAG00000007842	3	49581839	49599562	Cattle-specific	Fission+Fusion
ENSBTAG00000047679	3	49610656	49621980	Ruminant-specific	Fission+Fusion
ENSBTAG00000008737	3	50084785	50106905	Cattle-specific	Fission+Fusion
ENSBTAG00000055068	3	50158524	50163815	Cattle-specific	Fission+Fusion
ENSBTAG00000002026	3	50629956	50639054	Cattle-specific	Fission+Fusion
ENSBTAG00000000504	3	55014449	55045556	Cattle-specific	Fission+Fusion
ENSBTAG00000052268	3	57145264	57188980	Ancestral	Fission+Fusion
ENSBTAG00000031171	3	57269358	57314453	Cattle-specific	Fission+Fusion
ENSBTAG00000008122	3	59591885	59600029	Cattle-specific	Fission+Fusion
ENSBTAG00000008118	3	59600699	59617167	Cattle-specific	Fission+Fusion
ENSBTAG00000021752	3	66664210	66707306	Cattle-specific	Fission+Fusion
ENSBTAG00000008926	3	66707375	66737434	Cattle-specific	Fission+Fusion
ENSBTAG00000012957	3	77922744	77937176	Cattle-specific	Fission+Fusion
ENSBTAG00000005909	3	79914162	79925489	Cattle-specific	Fission+Fusion
ENSBTAG00000003147	3	80444566	80584006	Cattle-specific	Fission+Fusion
ENSBTAG00000017161	3	83947667	83996285	Cattle-specific	Fission+Fusion
ENSBTAG00000011640	3	89608083	89696904	Cattle-specific	Fission+Fusion
ENSBTAG00000015931	3	91536057	91564769	Cattle-specific	Fission+Fusion
ENSBTAG00000010717	3	91841230	92006821	Cattle-specific	Fission+Fusion
ENSBTAG00000010715	3	92016377	92033861	Cattle-specific	Fission+Fusion
ENSBTAG00000009526	3	92177759	92203031	Cattle-specific	Fission+Fusion
ENSBTAG00000019198	3	92241241	92262728	Cattle-specific	Fission+Fusion
ENSBTAG00000007112	3	92263079	92296401	Cattle-specific	Fission+Fusion
ENSBTAG00000003485	3	93003032	93012322	Cattle-specific	Fission+Fusion
ENSBTAG00000003484	3	93014104	93021970	Cattle-specific	Fission+Fusion
ENSBTAG00000014649	3	93032987	93057118	Cattle-specific	Fission+Fusion
ENSBTAG00000015896	3	93998822	94011885	Cattle-specific	Fission+Fusion
ENSBTAG00000011025	3	94255802	94278300	Cattle-specific	Fission+Fusion
ENSBTAG00000011024	3	94278884	94312525	Cattle-specific	Fission+Fusion
ENSBTAG00000021174	3	94437449	94540296	Cattle-specific	Fission+Fusion
ENSBTAG00000021170	3	94541126	94702613	Cattle-specific	Fission+Fusion
ENSBTAG00000005542	3	94802846	94942191	Cattle-specific	Fission+Fusion
ENSBTAG00000054545	3	95012096	95059039	Cattle-specific	Fission+Fusion
ENSBTAG00000000097	3	99421569	99457891	Cattle-specific	Fission+Fusion
ENSBTAG00000000094	3	99466613	99491947	Cattle-specific	Fission+Fusion
ENSBTAG00000019933	3	99527442	99573233	Cattle-specific	Fission+Fusion
ENSBTAG00000009603	3	99790133	99799010	Cattle-specific	Fission+Fusion
ENSBTAG00000045664	3	99799405	99817768	Ruminant-specific	Fission+Fusion
ENSBTAG00000013322	3	99869871	99894001	Cattle-specific	Fission+Fusion
ENSBTAG00000008810	3	100418895	100453755	Cattle-specific	Fission+Fusion
ENSBTAG00000003642	3	100550576	100565166	Cattle-specific	Fission+Fusion
ENSBTAG00000019013	3	101040409	101048376	Cattle-specific	Fission+Fusion
ENSBTAG00000019010	3	101059206	101173067	Cattle-specific	Fission+Fusion
ENSBTAG00000015285	3	101232560	101235265	Cattle-specific	Fission+Fusion
ENSBTAG00000012355	3	101373593	101645892	Cattle-specific	Fission+Fusion
ENSBTAG00000015559	3	101700924	101832084	Cattle-specific	Fission+Fusion
ENSBTAG00000005912	3	101832496	101841691	Cattle-specific	Fission+Fusion
ENSBTAG00000018889	3	102080670	102084006	Cattle-specific	Fission+Fusion
ENSBTAG00000002078	3	102343085	102382969	Cattle-specific	Fission+Fusion
ENSBTAG00000016899	3	102629291	102654464	Cattle-specific	Fission+Fusion
ENSBTAG00000021544	3	102838619	102846235	Cattle-specific	Fission+Fusion
ENSBTAG00000017386	3	103464627	103471995	Cattle-specific	Fission+Fusion
ENSBTAG00000017382	3	103472227	103491724	Cattle-specific	Fission+Fusion
ENSBTAG00000017368	3	103521364	103539465	Cattle-specific	Fission+Fusion
ENSBTAG00000021943	3	105445057	105510073	Cattle-specific	Fission+Fusion
ENSBTAG00000013363	3	106037116	106066200	Cattle-specific	Fission+Fusion
ENSBTAG00000013832	3	106204847	106248823	Cattle-specific	Fission+Fusion
ENSBTAG00000017125	3	106494310	106507737	Cattle-specific	Fission+Fusion
ENSBTAG00000010232	3	106970587	106976098	Cattle-specific	Fission+Fusion
ENSBTAG00000004715	3	106986685	106998848	Cattle-specific	Fission+Fusion
ENSBTAG00000002306	3	107941137	107957939	Cattle-specific	Fission+Fusion
ENSBTAG00000007299	3	107971020	107997728	Cattle-specific	Fission+Fusion
ENSBTAG00000010506	3	108368074	108392514	Cattle-specific	Fission+Fusion
ENSBTAG00000024097	3	109431030	109437161	Cattle-specific	Fission+Fusion
ENSBTAG00000015969	3	109490894	109528385	Cattle-specific	Fission+Fusion
ENSBTAG00000024095	3	109552463	109625086	Cattle-specific	Fission+Fusion
ENSBTAG00000005732	3	109676148	109691945	Cattle-specific	Fission+Fusion
ENSBTAG00000021715	3	109722183	109727879	Cattle-specific	Fission+Fusion
ENSBTAG00000002377	3	110137178	110174112	Cattle-specific	Fission+Fusion
ENSBTAG00000016328	3	110557888	110571478	Cattle-specific	Fission+Fusion
ENSBTAG00000014235	3	110835276	110839536	Cattle-specific	Fission+Fusion
ENSBTAG00000014079	3	112454968	112584264	Cattle-specific	Fission+Fusion
ENSBTAG00000003928	3	112967754	113012711	Cattle-specific	Fission+Fusion
ENSBTAG00000005854	3	116552174	116565322	Cattle-specific	Fission+Fusion
ENSBTAG00000001538	3	116879870	116880307	Cattle-specific	Fission+Fusion
ENSBTAG00000005354	3	117074081	117235735	Cattle-specific	Fission+Fusion
ENSBTAG00000011534	3	117279522	117320622	Cattle-specific	Fission+Fusion
ENSBTAG00000026114	3	117354167	117399773	Cattle-specific	Fission+Fusion
ENSBTAG00000010176	3	117501464	117526261	Cattle-specific	Fission+Fusion
ENSBTAG00000003279	3	118884975	118923959	Ancestral	Fission+Fusion
ENSBTAG00000054242	3	119577914	119585327	Cattle-specific	Fission+Fusion
ENSBTAG00000010910	3	119662082	119666681	Cattle-specific	Fission+Fusion
ENSBTAG00000049766	3	119952858	119954650	Cattle-specific	Fission+Fusion
ENSBTAG00000000784	3	120329405	120335084	Cattle-specific	Fission+Fusion
ENSBTAG00000000789	3	120373077	120389112	Ruminant-specific	Fission+Fusion
ENSBTAG00000004315	3	120423895	120482640	Cattle-specific	Fission+Fusion
ENSBTAG00000002608	3	120482707	120511035	Cattle-specific	Fission+Fusion
ENSBTAG00000009676	3	120612526	120622330	Cattle-specific	Fission+Fusion
ENSBTAG00000052508	4	14054960	14079935	Cattle-specific	Collinear
ENSBTAG00000013168	4	15692488	15695690	Cattle-specific	Collinear
ENSBTAG00000010980	4	25090913	25130458	Cattle-specific	Collinear
ENSBTAG00000006721	4	28399526	28410479	Cattle-specific	Collinear
ENSBTAG00000051150	4	31520444	31527812	Cattle-specific	Collinear
ENSBTAG00000012622	4	32116515	32135318	Cattle-specific	Collinear
ENSBTAG00000015753	4	43464283	43548241	Cattle-specific	Collinear
ENSBTAG00000014161	4	44363508	44428499	Cattle-specific	Collinear
ENSBTAG00000006876	4	44516585	44531440	Ancestral	Collinear
ENSBTAG00000003784	4	44531524	44565511	Cattle-specific	Collinear
ENSBTAG00000046712	4	44569083	44582371	Cattle-specific	Collinear
ENSBTAG00000009207	4	46202241	46292635	Cattle-specific	Collinear
ENSBTAG00000019794	4	47151949	47180223	Cattle-specific	Collinear
ENSBTAG00000005524	4	48265379	48296503	Cattle-specific	Collinear
ENSBTAG00000005526	4	48291963	48507532	Cattle-specific	Collinear
ENSBTAG00000018348	4	48759142	48773761	Cattle-specific	Collinear
ENSBTAG00000001908	4	48953177	48979994	Cattle-specific	Collinear
ENSBTAG00000024387	4	49589564	49629500	Cattle-specific	Collinear
ENSBTAG00000004072	4	51491712	51546693	Cattle-specific	Collinear
ENSBTAG00000010549	4	55863961	55887646	Cattle-specific	Collinear
ENSBTAG00000046588	4	59583232	59586115	Cattle-specific	Collinear
ENSBTAG00000015105	4	61402841	61438886	Cattle-specific	Collinear
ENSBTAG00000032598	4	63733826	63746286	Cattle-specific	Collinear
ENSBTAG00000016707	4	63812248	63854573	Cattle-specific	Collinear
ENSBTAG00000003115	4	63912710	63925721	Cattle-specific	Collinear
ENSBTAG00000018972	4	65704797	65758270	Cattle-specific	Collinear
ENSBTAG00000019020	4	68323940	68407181	Cattle-specific	Collinear
ENSBTAG00000001036	4	68473794	68614954	Cattle-specific	Collinear
ENSBTAG00000005726	4	69735135	69744610	Cattle-specific	Collinear
ENSBTAG00000010504	4	76522744	76531904	Cattle-specific	Collinear
ENSBTAG00000008090	4	76550183	76603468	Cattle-specific	Collinear
ENSBTAG00000016975	4	76689344	76701169	Cattle-specific	Collinear
ENSBTAG00000012003	4	76709520	76713230	Cattle-specific	Collinear
ENSBTAG00000010612	4	76859613	76862453	Cattle-specific	Collinear
ENSBTAG00000010602	4	76865589	76874946	Cattle-specific	Collinear
ENSBTAG00000006325	4	76917098	76988105	Cattle-specific	Collinear
ENSBTAG00000000274	4	77120960	77129830	Cattle-specific	Collinear
ENSBTAG00000012968	4	77371216	77465906	Cattle-specific	Collinear
ENSBTAG00000000991	4	78121755	78126851	Cattle-specific	Collinear
ENSBTAG00000000990	4	78127061	78137712	Cattle-specific	Collinear
ENSBTAG00000009472	4	78136885	78147222	Cattle-specific	Collinear
ENSBTAG00000018715	4	80929262	80931409	Cattle-specific	Collinear
ENSBTAG00000006661	4	81187581	81244481	Cattle-specific	Collinear
ENSBTAG00000012649	4	82786342	82793813	Cattle-specific	Collinear
ENSBTAG00000009334	4	87871092	87887305	Cattle-specific	Collinear
ENSBTAG00000010692	4	91873756	92296106	Cattle-specific	Collinear
ENSBTAG00000016481	4	92719265	92744873	Cattle-specific	Collinear
ENSBTAG00000007572	4	92828149	92831704	Cattle-specific	Collinear
ENSBTAG00000004992	4	92909747	92987982	Cattle-specific	Collinear
ENSBTAG00000051697	4	93188917	93190297	Cattle-specific	Collinear
ENSBTAG00000047845	4	93615932	93616147	Cattle-specific	Collinear
ENSBTAG00000000911	4	93649542	93748886	Cattle-specific	Collinear
ENSBTAG00000011247	4	93819542	93835784	Cattle-specific	Collinear
ENSBTAG00000000548	4	93862090	93922707	Cattle-specific	Collinear
ENSBTAG00000017245	4	94264008	94443596	Cattle-specific	Collinear
ENSBTAG00000010437	4	95025992	95232557	Cattle-specific	Collinear
ENSBTAG00000024723	4	96468817	96761348	Cattle-specific	Collinear
ENSBTAG00000014112	4	96940092	97744748	Cattle-specific	Collinear
ENSBTAG00000001773	4	98812496	98814946	Cattle-specific	Collinear
ENSBTAG00000017905	4	98822560	98849268	Cattle-specific	Collinear
ENSBTAG00000051809	4	99462650	99477987	Cattle-specific	Collinear
ENSBTAG00000053406	4	102878437	102882754	Cattle-specific	Collinear
ENSBTAG00000017770	4	102906443	102950309	Cattle-specific	Collinear
ENSBTAG00000020484	4	103994401	104008963	Cattle-specific	Collinear
ENSBTAG00000021759	4	104013524	104019157	Cattle-specific	Collinear
ENSBTAG00000005285	4	104264742	104273391	Cattle-specific	Collinear
ENSBTAG00000010931	4	105003768	105014759	Cattle-specific	Collinear
ENSBTAG00000009839	4	106651014	106656121	Cattle-specific	Collinear
ENSBTAG00000029237	4	112318247	112318367	Cattle-specific	Collinear
ENSBTAG00000007766	4	113630176	113634606	Ruminant-specific	Collinear
ENSBTAG00000011229	4	113656380	113658879	Cattle-specific	Collinear
ENSBTAG00000004540	4	113890451	113925971	Cattle-specific	Collinear
ENSBTAG00000031861	4	114003970	114056805	Cattle-specific	Collinear
ENSBTAG00000010243	4	117366283	117462802	Cattle-specific	Collinear
ENSBTAG00000016435	4	118348694	118361445	Cattle-specific	Collinear
ENSBTAG00000008025	4	118465389	118580636	Cattle-specific	Collinear
ENSBTAG00000000771	4	118628470	118690018	Cattle-specific	Collinear
ENSBTAG00000005483	4	119432686	119508052	Cattle-specific	Collinear
ENSBTAG00000035083	5	4068535	4072263	Cattle-specific	Collinear
ENSBTAG00000011591	5	5033423	5047918	Cattle-specific	Collinear
ENSBTAG00000036282	5	11902749	11909172	Cattle-specific	Collinear
ENSBTAG00000002708	5	23269801	23300622	Cattle-specific	Collinear
ENSBTAG00000014044	5	24868908	24939568	Cattle-specific	Collinear
ENSBTAG00000019944	5	25092752	25123523	Cattle-specific	Collinear
ENSBTAG00000005384	5	25722716	25742083	Cattle-specific	Collinear
ENSBTAG00000001553	5	25779619	25785642	Cattle-specific	Collinear
ENSBTAG00000006246	5	25786249	25812785	Cattle-specific	Collinear
ENSBTAG00000021974	5	25855722	25862453	Cattle-specific	Collinear
ENSBTAG00000015016	5	26328331	26342538	Cattle-specific	Collinear
ENSBTAG00000005735	5	26370053	26378227	Cattle-specific	Collinear
ENSBTAG00000000435	5	26518832	26524457	Cattle-specific	Collinear
ENSBTAG00000020757	5	26540444	26559860	Cattle-specific	Collinear
ENSBTAG00000026916	5	26568370	26571613	Cattle-specific	Collinear
ENSBTAG00000020177	5	26716865	26724410	Cattle-specific	Collinear
ENSBTAG00000008935	5	26724888	26729058	Cattle-specific	Collinear
ENSBTAG00000008933	5	26757885	26760156	Cattle-specific	Collinear
ENSBTAG00000021464	5	26888287	26902878	Cattle-specific	Collinear
ENSBTAG00000006904	5	26903397	26921895	Cattle-specific	Collinear
ENSBTAG00000006883	5	26925465	26949409	Cattle-specific	Collinear
ENSBTAG00000000510	5	27808212	27814034	Cattle-specific	Collinear
ENSBTAG00000023471	5	28363888	28364281	Cattle-specific	Collinear
ENSBTAG00000004349	5	28547803	28552009	Cattle-specific	Collinear
ENSBTAG00000019312	5	28610714	28664527	Cattle-specific	Collinear
ENSBTAG00000017164	5	29433902	29503457	Cattle-specific	Collinear
ENSBTAG00000017395	5	29736126	29766044	Cattle-specific	Collinear
ENSBTAG00000000808	5	29782810	29787103	Cattle-specific	Collinear
ENSBTAG00000037935	5	29799573	29810207	Cattle-specific	Collinear
ENSBTAG00000018588	5	30112133	30128722	Cattle-specific	Collinear
ENSBTAG00000019281	5	30264979	30274823	Cattle-specific	Collinear
ENSBTAG00000014429	5	30764350	30796550	Cattle-specific	Collinear
ENSBTAG00000014426	5	30799602	30814717	Cattle-specific	Collinear
ENSBTAG00000021810	5	30934162	30948954	Cattle-specific	Collinear
ENSBTAG00000002693	5	31099793	31117905	Cattle-specific	Collinear
ENSBTAG00000000289	5	32135753	32144434	Cattle-specific	Collinear
ENSBTAG00000011105	5	33850777	33865222	Cattle-specific	Collinear
ENSBTAG00000001810	5	34210393	34303160	Cattle-specific	Collinear
ENSBTAG00000032150	5	35523616	35524047	Cattle-specific	Collinear
ENSBTAG00000003748	5	43134292	43266434	Cattle-specific	Inversion
ENSBTAG00000019156	5	43869187	43884991	Cattle-specific	Inversion
ENSBTAG00000007323	5	44560547	44588478	Cattle-specific	Inversion
ENSBTAG00000007256	5	46121140	46131988	Ruminant-specific	Inversion
ENSBTAG00000053419	5	47504807	47505199	Cattle-specific	Inversion
ENSBTAG00000026993	5	47645210	47661694	Cattle-specific	Inversion
ENSBTAG00000051013	5	49114394	49190776	Cattle-specific	Inversion
ENSBTAG00000026962	5	49320765	49468018	Cattle-specific	Inversion
ENSBTAG00000010428	5	51147112	51276079	Cattle-specific	Inversion
ENSBTAG00000016508	5	55634355	55656768	Cattle-specific	Inversion
ENSBTAG00000016912	5	55677211	55685370	Cattle-specific	Inversion
ENSBTAG00000007160	5	55713433	55717031	Cattle-specific	Inversion
ENSBTAG00000007158	5	55716601	55719301	Cattle-specific	Inversion
ENSBTAG00000007152	5	55731741	55779980	Cattle-specific	Inversion
ENSBTAG00000018002	5	55880132	55885193	Cattle-specific	Inversion
ENSBTAG00000003942	5	55886481	55898381	Cattle-specific	Inversion
ENSBTAG00000010624	5	55932944	55946889	Cattle-specific	Inversion
ENSBTAG00000010616	5	55947935	55953054	Cattle-specific	Inversion
ENSBTAG00000031544	5	55955676	55960509	Cattle-specific	Inversion
ENSBTAG00000018405	5	55960451	55988093	Cattle-specific	Inversion
ENSBTAG00000018361	5	56081334	56191524	Cattle-specific	Inversion
ENSBTAG00000031500	5	56208141	56213412	Cattle-specific	Inversion
ENSBTAG00000010830	5	56230519	56310118	Cattle-specific	Inversion
ENSBTAG00000010701	5	56711826	56743636	Cattle-specific	Inversion
ENSBTAG00000017967	5	56760933	56782192	Cattle-specific	Inversion
ENSBTAG00000017840	5	56796775	56831748	Cattle-specific	Inversion
ENSBTAG00000017830	5	56836859	56890516	Cattle-specific	Inversion
ENSBTAG00000004380	5	56997911	57009477	Cattle-specific	Inversion
ENSBTAG00000004376	5	57015019	57028863	Cattle-specific	Inversion
ENSBTAG00000004374	5	57031093	57034101	Ancestral	Inversion
ENSBTAG00000002798	5	57097196	57103340	Cattle-specific	Inversion
ENSBTAG00000014697	5	57140987	57161786	Cattle-specific	Inversion
ENSBTAG00000010451	5	57208094	57214801	Cattle-specific	Inversion
ENSBTAG00000038896	5	57279798	57283196	Cattle-specific	Inversion
ENSBTAG00000006160	5	57314953	57319225	Cattle-specific	Inversion
ENSBTAG00000014129	5	57321765	57337350	Cattle-specific	Inversion
ENSBTAG00000020664	5	57438695	57446182	Cattle-specific	Inversion
ENSBTAG00000020663	5	57446157	57449119	Cattle-specific	Inversion
ENSBTAG00000020662	5	57449443	57498922	Cattle-specific	Inversion
ENSBTAG00000011931	5	57528943	57532768	Cattle-specific	Inversion
ENSBTAG00000011918	5	57538198	57541849	Cattle-specific	Inversion
ENSBTAG00000016271	5	60214476	60222722	Cattle-specific	Inversion
ENSBTAG00000011883	5	65275298	65284728	Cattle-specific	Inversion
ENSBTAG00000002490	5	65511775	65543424	Cattle-specific	Inversion
ENSBTAG00000003362	5	67600075	67618814	Cattle-specific	Inversion
ENSBTAG00000048280	5	67619641	67626496	Cattle-specific	Inversion
ENSBTAG00000013912	5	67898938	67961973	Cattle-specific	Inversion
ENSBTAG00000030784	5	68701383	68753242	Cattle-specific	Inversion
ENSBTAG00000004654	5	70931732	70950944	Cattle-specific	Inversion
ENSBTAG00000011070	5	71017594	71038972	Cattle-specific	Inversion
ENSBTAG00000020634	5	71099853	71120096	Cattle-specific	Inversion
ENSBTAG00000045785	5	73547847	73588700	Cattle-specific	Inversion
ENSBTAG00000000014	5	74883636	74893752	Cattle-specific	Inversion
ENSBTAG00000001988	5	74925192	74939376	Cattle-specific	Inversion
ENSBTAG00000011096	5	80232322	80275610	Cattle-specific	Collinear
ENSBTAG00000006369	5	82081715	82125299	Cattle-specific	Collinear
ENSBTAG00000005082	5	82772595	82782365	Cattle-specific	Collinear
ENSBTAG00000026624	5	84792354	84799340	Cattle-specific	Collinear
ENSBTAG00000010136	5	88154132	88170546	Cattle-specific	Collinear
ENSBTAG00000014175	5	94018317	94039904	Cattle-specific	Collinear
ENSBTAG00000014759	5	95103224	95118867	Cattle-specific	Collinear
ENSBTAG00000030503	5	95136650	95137326	Cattle-specific	Collinear
ENSBTAG00000019608	5	97017440	97030497	Cattle-specific	Collinear
ENSBTAG00000018207	5	100984954	100998031	Cattle-specific	Collinear
ENSBTAG00000010490	5	103177675	103195053	Cattle-specific	Collinear
ENSBTAG00000013123	5	103493143	103497684	Cattle-specific	Collinear
ENSBTAG00000044624	5	103520372	103520433	Cattle-specific	Collinear
ENSBTAG00000018828	5	103521298	103529979	Cattle-specific	Collinear
ENSBTAG00000019780	5	103584420	103598534	Cattle-specific	Collinear
ENSBTAG00000018451	5	103674096	103679056	Cattle-specific	Collinear
ENSBTAG00000014931	5	103691194	103696645	Cattle-specific	Collinear
ENSBTAG00000011111	5	103713684	103719840	Cattle-specific	Collinear
ENSBTAG00000017072	5	103756234	103775871	Cattle-specific	Collinear
ENSBTAG00000017064	5	103778087	103785354	Cattle-specific	Collinear
ENSBTAG00000014734	5	103817796	103847333	Ancestral	Collinear
ENSBTAG00000014733	5	103848170	103856938	Cattle-specific	Collinear
ENSBTAG00000014729	5	103902391	103906162	Cattle-specific	Collinear
ENSBTAG00000007605	5	106946944	106955086	Cattle-specific	Collinear
ENSBTAG00000020472	5	107225327	107290351	Cattle-specific	Collinear
ENSBTAG00000005221	5	107577726	107706571	Cattle-specific	Collinear
ENSBTAG00000005225	5	107708193	107734428	Cattle-specific	Collinear
ENSBTAG00000009050	5	108180786	108225416	Cattle-specific	Collinear
ENSBTAG00000014238	5	109061445	109082272	Cattle-specific	Collinear
ENSBTAG00000013988	5	109136740	109154244	Cattle-specific	Collinear
ENSBTAG00000030258	5	109423829	109432050	Cattle-specific	Inversion
ENSBTAG00000006464	5	109458483	109477483	Cattle-specific	Inversion
ENSBTAG00000030255	5	109498401	109504537	Cattle-specific	Inversion
ENSBTAG00000010789	5	109643325	109653939	Cattle-specific	Inversion
ENSBTAG00000010790	5	109662810	109683993	Cattle-specific	Inversion
ENSBTAG00000009887	5	110161867	110180391	Cattle-specific	Inversion
ENSBTAG00000010157	5	110314071	110316041	Cattle-specific	Inversion
ENSBTAG00000010324	5	110334791	110358382	Cattle-specific	Inversion
ENSBTAG00000003693	5	110358967	110377270	Cattle-specific	Inversion
ENSBTAG00000003228	5	110745805	110752075	Cattle-specific	Inversion
ENSBTAG00000044812	5	110749417	110749472	Cattle-specific	Inversion
ENSBTAG00000017439	5	110930789	110943940	Cattle-specific	Inversion
ENSBTAG00000017462	5	110946624	110948715	Cattle-specific	Inversion
ENSBTAG00000017463	5	110951323	110954950	Cattle-specific	Inversion
ENSBTAG00000021076	5	111480932	111657764	Cattle-specific	Inversion
ENSBTAG00000000077	5	111674844	111692267	Cattle-specific	Inversion
ENSBTAG00000009624	5	111705767	111739844	Cattle-specific	Inversion
ENSBTAG00000006202	5	112092012	112115729	Cattle-specific	Inversion
ENSBTAG00000016198	5	112282183	112344853	Cattle-specific	Inversion
ENSBTAG00000002782	5	112434864	112492002	Cattle-specific	Inversion
ENSBTAG00000016580	5	112495969	112519575	Cattle-specific	Inversion
ENSBTAG00000015109	5	112539939	112549987	Cattle-specific	Inversion
ENSBTAG00000006423	5	112558716	112567981	Cattle-specific	Inversion
ENSBTAG00000006103	5	112706895	112730021	Cattle-specific	Inversion
ENSBTAG00000006104	5	112734335	112743206	Cattle-specific	Inversion
ENSBTAG00000014265	5	112832407	112890177	Cattle-specific	Inversion
ENSBTAG00000009506	5	113024569	113032754	Cattle-specific	Inversion
ENSBTAG00000009508	5	113040978	113044677	Cattle-specific	Inversion
ENSBTAG00000009509	5	113045844	113056944	Ancestral	Inversion
ENSBTAG00000016510	5	113436160	113444152	Cattle-specific	Inversion
ENSBTAG00000016511	5	113447522	113470655	Cattle-specific	Inversion
ENSBTAG00000016516	5	113473711	113498670	Cattle-specific	Inversion
ENSBTAG00000001057	5	113619171	113671084	Cattle-specific	Inversion
ENSBTAG00000019290	5	113686864	113804112	Cattle-specific	Inversion
ENSBTAG00000001708	5	113942509	113959663	Cattle-specific	Inversion
ENSBTAG00000045957	5	114694985	114725673	Cattle-specific	Inversion
ENSBTAG00000009351	5	116028707	116169393	Cattle-specific	Inversion
ENSBTAG00000008065	5	116513986	116522344	Cattle-specific	Inversion
ENSBTAG00000005595	5	116635061	116651306	Cattle-specific	Inversion
ENSBTAG00000045904	5	119348910	119351736	Cattle-specific	Inversion
ENSBTAG00000001931	5	119556874	119564149	Cattle-specific	Inversion
ENSBTAG00000014966	5	119638532	119666475	Cattle-specific	Inversion
ENSBTAG00000018660	5	119690576	119751794	Cattle-specific	Inversion
ENSBTAG00000012607	5	119812249	119822276	Cattle-specific	Inversion
ENSBTAG00000016050	5	119897492	119901095	Cattle-specific	Inversion
ENSBTAG00000016053	5	119942566	119945935	Cattle-specific	Inversion
ENSBTAG00000004876	5	120037421	120056199	Cattle-specific	Inversion
ENSBTAG00000004942	6	3432039	3444791	Cattle-specific	Fission+Collinear
ENSBTAG00000048273	6	6006538	6012855	Cattle-specific	Fission+Collinear
ENSBTAG00000014463	6	11800357	12107600	Cattle-specific	Fission+Collinear
ENSBTAG00000009632	6	12971034	12982948	Cattle-specific	Fission+Collinear
ENSBTAG00000000748	6	15597411	15604174	Cattle-specific	Fission+Collinear
ENSBTAG00000015230	6	15675549	15690031	Cattle-specific	Fission+Collinear
ENSBTAG00000010945	6	15825962	15906195	Cattle-specific	Fission+Collinear
ENSBTAG00000011611	6	16632776	16644454	Cattle-specific	Fission+Collinear
ENSBTAG00000004230	6	18836660	18865624	Cattle-specific	Fission+Collinear
ENSBTAG00000002428	6	19708709	19805633	Cattle-specific	Fission+Collinear
ENSBTAG00000048761	6	22015230	22042630	Cattle-specific	Fission+Collinear
ENSBTAG00000004428	6	24736918	24739414	Cattle-specific	Fission+Collinear
ENSBTAG00000007923	6	24787040	24798440	Cattle-specific	Fission+Collinear
ENSBTAG00000016007	6	25528829	25543695	Cattle-specific	Fission+Collinear
ENSBTAG00000009522	6	25667167	25705748	Cattle-specific	Fission+Collinear
ENSBTAG00000020541	6	36250083	36253466	Cattle-specific	Fission+Collinear
ENSBTAG00000005989	6	37140752	37166191	Cattle-specific	Fission+Collinear
ENSBTAG00000019441	6	37169216	37175026	Cattle-specific	Fission+Collinear
ENSBTAG00000008896	6	44133877	44187907	Cattle-specific	Fission+Collinear
ENSBTAG00000000646	6	44921531	44955049	Cattle-specific	Fission+Collinear
ENSBTAG00000014515	6	58431359	58492858	Cattle-specific	Fission+Collinear
ENSBTAG00000014518	6	58564663	58569422	Cattle-specific	Fission+Collinear
ENSBTAG00000014520	6	58569574	58581438	Cattle-specific	Fission+Collinear
ENSBTAG00000020175	6	58774573	58850119	Cattle-specific	Fission+Collinear
ENSBTAG00000020648	6	68538960	68936021	Cattle-specific	Fission+Collinear
ENSBTAG00000020653	6	68940818	69005828	Cattle-specific	Fission+Collinear
ENSBTAG00000010571	6	71782614	71821764	Cattle-specific	Fission+Collinear
ENSBTAG00000010593	6	71846136	71871800	Cattle-specific	Fission+Collinear
ENSBTAG00000019362	6	72211454	72361031	Cattle-specific	Fission+Collinear
ENSBTAG00000019366	6	72361660	72405612	Cattle-specific	Fission+Collinear
ENSBTAG00000015572	6	84101528	84139895	Cattle-specific	Fission+Collinear
ENSBTAG00000009310	6	86071697	86073121	Cattle-specific	Fission+Collinear
ENSBTAG00000008577	6	86196005	86214840	Cattle-specific	Fission+Collinear
ENSBTAG00000004912	6	88187894	88354991	Cattle-specific	Fission+Collinear
ENSBTAG00000007189	6	90325049	90340510	Cattle-specific	Fission+Collinear
ENSBTAG00000014041	6	90469442	90561190	Cattle-specific	Fission+Collinear
ENSBTAG00000017028	6	90560691	90641879	Cattle-specific	Fission+Collinear
ENSBTAG00000010956	6	91048377	91130984	Cattle-specific	Fission+Collinear
ENSBTAG00000000599	6	91881488	91920400	Ancestral	Fission+Collinear
ENSBTAG00000018360	6	92579816	92650666	Cattle-specific	Fission+Collinear
ENSBTAG00000013952	6	97143335	97160733	Cattle-specific	Fission+Collinear
ENSBTAG00000014804	6	97209613	97216516	Cattle-specific	Fission+Collinear
ENSBTAG00000014805	6	97217195	97255729	Cattle-specific	Fission+Collinear
ENSBTAG00000020525	6	97653816	97713798	Cattle-specific	Fission+Collinear
ENSBTAG00000006950	6	97836116	97875459	Cattle-specific	Fission+Collinear
ENSBTAG00000005744	6	98037930	98065079	Cattle-specific	Fission+Collinear
ENSBTAG00000018155	6	98226288	98231259	Cattle-specific	Fission+Collinear
ENSBTAG00000011354	6	102320394	102357766	Cattle-specific	Fission+Collinear
ENSBTAG00000005712	6	104587343	104705746	Cattle-specific	Fission+Collinear
ENSBTAG00000003652	6	104853328	104868645	Cattle-specific	Fission+Collinear
ENSBTAG00000013607	6	105290863	105332843	Ruminant-specific	Fission+Collinear
ENSBTAG00000003218	6	108599906	108697973	Cattle-specific	Fission+Collinear
ENSBTAG00000004316	6	108778999	108831026	Cattle-specific	Fission+Collinear
ENSBTAG00000021214	6	110760351	110805803	Cattle-specific	Fission+Collinear
ENSBTAG00000019451	6	111366487	111425316	Cattle-specific	Fission+Collinear
ENSBTAG00000040333	6	112919767	112939911	Cattle-specific	Fission+Collinear
ENSBTAG00000046936	6	113176084	113178183	Cattle-specific	Fission+Collinear
ENSBTAG00000010181	6	113520832	113543245	Cattle-specific	Fission+Collinear
ENSBTAG00000004893	6	114648001	114697373	Cattle-specific	Fission+Collinear
ENSBTAG00000000073	6	115369803	115384234	Cattle-specific	Fission+Collinear
ENSBTAG00000001504	6	115790395	115806223	Cattle-specific	Fission+Collinear
ENSBTAG00000021128	6	115811540	115902662	Cattle-specific	Fission+Collinear
ENSBTAG00000027453	6	116189720	116223849	Cattle-specific	Fission+Collinear
ENSBTAG00000015209	6	116371256	116383571	Cattle-specific	Fission+Collinear
ENSBTAG00000017921	6	116624401	116640129	Cattle-specific	Fission+Collinear
ENSBTAG00000020108	6	116734630	116760816	Cattle-specific	Fission+Collinear
ENSBTAG00000012575	6	117125135	117152643	Cattle-specific	Fission+Collinear
ENSBTAG00000008480	6	117202374	117225838	Cattle-specific	Fission+Collinear
ENSBTAG00000014017	6	117551688	117594229	Cattle-specific	Fission+Collinear
ENSBTAG00000017496	6	117650404	117652345	Cattle-specific	Fission+Collinear
ENSBTAG00000004856	7	1184720	1362136	Cattle-specific	Fission+Collinear
ENSBTAG00000015611	7	1374503	1414803	Cattle-specific	Fission+Collinear
ENSBTAG00000015591	7	1433632	1508188	Cattle-specific	Fission+Collinear
ENSBTAG00000009738	7	1507472	1518038	Cattle-specific	Fission+Collinear
ENSBTAG00000048107	7	1608231	1640391	Cattle-specific	Fission+Collinear
ENSBTAG00000009389	7	1694637	1703639	Ruminant-specific	Fission+Collinear
ENSBTAG00000019667	7	2542859	2546341	Cattle-specific	Fission+Inversion
ENSBTAG00000014918	7	2956083	2966802	Cattle-specific	Fission+Inversion
ENSBTAG00000014775	7	2983133	2993613	Cattle-specific	Fission+Inversion
ENSBTAG00000020721	7	2993262	2997182	Cattle-specific	Fission+Inversion
ENSBTAG00000020720	7	2996902	3000276	Ruminant-specific	Fission+Inversion
ENSBTAG00000007725	7	3001505	3019569	Cattle-specific	Fission+Inversion
ENSBTAG00000007128	7	3672337	3688090	Cattle-specific	Fission+Collinear
ENSBTAG00000007812	7	3801697	3810659	Cattle-specific	Fission+Collinear
ENSBTAG00000003034	7	3816749	3913344	Cattle-specific	Fission+Collinear
ENSBTAG00000006124	7	3930008	3965897	Cattle-specific	Fission+Collinear
ENSBTAG00000001762	7	4059596	4064801	Cattle-specific	Fission+Collinear
ENSBTAG00000025817	7	4065562	4078533	Cattle-specific	Fission+Collinear
ENSBTAG00000000811	7	4284747	4292511	Cattle-specific	Fission+Collinear
ENSBTAG00000000810	7	4291940	4310862	Cattle-specific	Fission+Collinear
ENSBTAG00000020922	7	4336942	4368789	Cattle-specific	Fission+Collinear
ENSBTAG00000007739	7	4599480	4602233	Ancestral	Fission+Collinear
ENSBTAG00000007737	7	4603746	4606130	Cattle-specific	Fission+Collinear
ENSBTAG00000010545	7	4607347	4614828	Cattle-specific	Fission+Collinear
ENSBTAG00000016264	7	4632929	4643275	Cattle-specific	Fission+Collinear
ENSBTAG00000008578	7	4882773	4893672	Cattle-specific	Fission+Collinear
ENSBTAG00000052791	7	4912209	4913960	Cattle-specific	Fission+Collinear
ENSBTAG00000002350	7	5060769	5073385	Cattle-specific	Fission+Collinear
ENSBTAG00000004604	7	5230990	5241638	Cattle-specific	Fission+Collinear
ENSBTAG00000015831	7	5279449	5283023	Cattle-specific	Fission+Collinear
ENSBTAG00000016783	7	5590439	5599169	Cattle-specific	Fission+Collinear
ENSBTAG00000003914	7	5683952	5688015	Cattle-specific	Fission+Collinear
ENSBTAG00000014579	7	5819753	5821004	Cattle-specific	Fission+Collinear
ENSBTAG00000012587	7	5837516	5843414	Cattle-specific	Fission+Collinear
ENSBTAG00000011134	7	5878528	5882165	Cattle-specific	Fission+Collinear
ENSBTAG00000009330	7	6181303	6224656	Cattle-specific	Fission+Collinear
ENSBTAG00000013613	7	6384274	6396721	Cattle-specific	Fission+Collinear
ENSBTAG00000005295	7	6455407	6471362	Cattle-specific	Fission+Collinear
ENSBTAG00000046846	7	6830800	6837079	Cattle-specific	Fission+Collinear
ENSBTAG00000038696	7	6874691	6895044	Cattle-specific	Fission+Collinear
ENSBTAG00000010439	7	7737722	7765967	Cattle-specific	Fission+Collinear
ENSBTAG00000001807	7	7750424	7783434	Cattle-specific	Fission+Collinear
ENSBTAG00000002495	7	7854283	7884854	Cattle-specific	Fission+Collinear
ENSBTAG00000054865	7	7881051	7888045	Cattle-specific	Fission+Collinear
ENSBTAG00000048788	7	11074638	11075324	Cattle-specific	Fission+Collinear
ENSBTAG00000012632	7	11232359	11260179	Cattle-specific	Fission+Collinear
ENSBTAG00000017037	7	11303312	11333515	Cattle-specific	Fission+Collinear
ENSBTAG00000006642	7	11592331	11610330	Cattle-specific	Fission+Collinear
ENSBTAG00000047132	7	11660888	11663037	Cattle-specific	Fission+Collinear
ENSBTAG00000006068	7	11766152	11784471	Cattle-specific	Fission+Collinear
ENSBTAG00000002524	7	11879051	11885546	Cattle-specific	Fission+Collinear
ENSBTAG00000002516	7	11886460	11899535	Cattle-specific	Fission+Collinear
ENSBTAG00000016354	7	12433859	12435630	Cattle-specific	Fission+Collinear
ENSBTAG00000016352	7	12438436	12441902	Cattle-specific	Fission+Collinear
ENSBTAG00000016350	7	12444337	12461920	Cattle-specific	Fission+Collinear
ENSBTAG00000015117	7	12607307	12609853	Cattle-specific	Fission+Collinear
ENSBTAG00000015116	7	12610348	12616382	Cattle-specific	Fission+Collinear
ENSBTAG00000015114	7	12618113	12621944	Cattle-specific	Fission+Collinear
ENSBTAG00000021374	7	12627896	12637995	Cattle-specific	Fission+Collinear
ENSBTAG00000011837	7	12771105	12819792	Cattle-specific	Fission+Collinear
ENSBTAG00000011825	7	12780995	12784168	Cattle-specific	Fission+Collinear
ENSBTAG00000011811	7	12788981	12806281	Cattle-specific	Fission+Collinear
ENSBTAG00000006247	7	12816113	12820042	Cattle-specific	Fission+Collinear
ENSBTAG00000006245	7	12820087	12824499	Cattle-specific	Fission+Collinear
ENSBTAG00000006244	7	12824061	12837556	Cattle-specific	Fission+Collinear
ENSBTAG00000049452	7	14420689	14422227	Cattle-specific	Fission+Collinear
ENSBTAG00000016988	7	14429856	14442110	Cattle-specific	Fission+Collinear
ENSBTAG00000002734	7	14670931	14675554	Cattle-specific	Fission+Collinear
ENSBTAG00000001419	7	14771591	14781064	Cattle-specific	Fission+Collinear
ENSBTAG00000010318	7	14841524	14846130	Cattle-specific	Fission+Collinear
ENSBTAG00000015721	7	14846394	14861001	Cattle-specific	Fission+Collinear
ENSBTAG00000011699	7	14926944	14938212	Cattle-specific	Fission+Collinear
ENSBTAG00000003543	7	15009384	15017614	Cattle-specific	Fission+Collinear
ENSBTAG00000010729	7	15061317	15070938	Cattle-specific	Fission+Collinear
ENSBTAG00000040076	7	15137070	15164555	Cattle-specific	Fission+Collinear
ENSBTAG00000013362	7	15209049	15297760	Cattle-specific	Fission+Collinear
ENSBTAG00000010968	7	15298592	15301886	Cattle-specific	Fission+Collinear
ENSBTAG00000012048	7	15319706	15362293	Cattle-specific	Fission+Collinear
ENSBTAG00000025606	7	15362807	15368373	Cattle-specific	Fission+Collinear
ENSBTAG00000019220	7	15424807	15515086	Cattle-specific	Fission+Collinear
ENSBTAG00000008202	7	15811857	15825182	Cattle-specific	Fission+Collinear
ENSBTAG00000005592	7	16390698	16399664	Cattle-specific	Fission+Collinear
ENSBTAG00000032137	7	16399795	16424614	Cattle-specific	Fission+Collinear
ENSBTAG00000011360	7	16450200	16474545	Cattle-specific	Fission+Collinear
ENSBTAG00000004268	7	16526036	16528271	Cattle-specific	Fission+Collinear
ENSBTAG00000010639	7	16662127	16672289	Cattle-specific	Fission+Collinear
ENSBTAG00000015567	7	16680584	16695716	Cattle-specific	Fission+Collinear
ENSBTAG00000000613	7	16714677	16752222	Cattle-specific	Fission+Collinear
ENSBTAG00000052280	7	16959614	16967925	Cattle-specific	Fission+Collinear
ENSBTAG00000002468	7	16968061	16969193	Cattle-specific	Fission+Collinear
ENSBTAG00000002475	7	17018658	17029983	Cattle-specific	Fission+Collinear
ENSBTAG00000021036	7	17038180	17052477	Cattle-specific	Fission+Collinear
ENSBTAG00000021039	7	17058539	17098633	Cattle-specific	Fission+Collinear
ENSBTAG00000021018	7	18035388	18047821	Cattle-specific	Fission+Collinear
ENSBTAG00000025540	7	18073858	18075473	Ruminant-specific	Fission+Collinear
ENSBTAG00000002277	7	18141671	18210109	Cattle-specific	Fission+Collinear
ENSBTAG00000006070	7	18414908	18464857	Cattle-specific	Fission+Collinear
ENSBTAG00000001795	7	18590319	18608816	Cattle-specific	Fission+Collinear
ENSBTAG00000001794	7	18608950	18610219	Cattle-specific	Fission+Collinear
ENSBTAG00000001792	7	18617143	18618572	Cattle-specific	Fission+Collinear
ENSBTAG00000007875	7	18621612	18651390	Cattle-specific	Fission+Collinear
ENSBTAG00000001790	7	18682927	18711822	Cattle-specific	Fission+Collinear
ENSBTAG00000015487	7	19096391	19175953	Cattle-specific	Fission+Collinear
ENSBTAG00000018655	7	19470114	19482055	Cattle-specific	Fission+Collinear
ENSBTAG00000013251	7	19627416	19645495	Cattle-specific	Fission+Collinear
ENSBTAG00000006007	7	19706831	19734112	Cattle-specific	Fission+Collinear
ENSBTAG00000024450	7	19909945	19932216	Cattle-specific	Fission+Collinear
ENSBTAG00000004258	7	20027762	20036651	Cattle-specific	Fission+Collinear
ENSBTAG00000020417	7	20040198	20053609	Cattle-specific	Fission+Collinear
ENSBTAG00000008396	7	20209218	20212341	Cattle-specific	Fission+Collinear
ENSBTAG00000010373	7	20313628	20324899	Cattle-specific	Fission+Collinear
ENSBTAG00000031387	7	20384849	20403319	Cattle-specific	Fission+Collinear
ENSBTAG00000008520	7	20448283	20516117	Cattle-specific	Fission+Collinear
ENSBTAG00000020759	7	20631429	20645731	Cattle-specific	Fission+Collinear
ENSBTAG00000012181	7	20694784	20713444	Cattle-specific	Fission+Collinear
ENSBTAG00000031363	7	20734843	20743350	Cattle-specific	Fission+Collinear
ENSBTAG00000020446	7	20886519	20901121	Cattle-specific	Fission+Collinear
ENSBTAG00000015090	7	20903069	20917593	Cattle-specific	Fission+Collinear
ENSBTAG00000013623	7	21154979	21156156	Cattle-specific	Fission+Collinear
ENSBTAG00000004521	7	21239214	21243937	Cattle-specific	Fission+Collinear
ENSBTAG00000018522	7	21283208	21286244	Cattle-specific	Fission+Collinear
ENSBTAG00000001647	7	21389365	21391998	Cattle-specific	Fission+Collinear
ENSBTAG00000025452	7	21392211	21401682	Cattle-specific	Fission+Collinear
ENSBTAG00000009034	7	21413767	21447278	Cattle-specific	Fission+Collinear
ENSBTAG00000018049	7	21489873	21501464	Cattle-specific	Fission+Collinear
ENSBTAG00000010959	7	23271324	23278556	Cattle-specific	Fission+Inversion
ENSBTAG00000000341	7	24975144	24993919	Cattle-specific	Fission+Inversion
ENSBTAG00000009646	7	27282164	27326576	Cattle-specific	Fission+Inversion
ENSBTAG00000025358	7	30993858	31052612	Cattle-specific	Fission+Inversion
ENSBTAG00000019071	7	37598772	37783067	Cattle-specific	Fission+Inversion
ENSBTAG00000010734	7	37851533	37856390	Cattle-specific	Fission+Inversion
ENSBTAG00000017748	7	37999787	38005337	Cattle-specific	Fission+Inversion
ENSBTAG00000017451	7	38116057	38126424	Cattle-specific	Fission+Inversion
ENSBTAG00000025425	7	38770693	38775449	Cattle-specific	Fission+Inversion
ENSBTAG00000008034	7	38829326	38849952	Cattle-specific	Fission+Inversion
ENSBTAG00000015187	7	39010919	39017080	Cattle-specific	Fission+Inversion
ENSBTAG00000001394	7	39117501	39121521	Cattle-specific	Fission+Inversion
ENSBTAG00000006374	7	39244051	39247998	Cattle-specific	Fission+Inversion
ENSBTAG00000013627	7	39280575	39286714	Cattle-specific	Fission+Inversion
ENSBTAG00000019414	7	39743245	39765060	Cattle-specific	Fission+Inversion
ENSBTAG00000001546	7	39979972	39997227	Cattle-specific	Fission+Inversion
ENSBTAG00000019646	7	40360504	40370255	Cattle-specific	Fission+Inversion
ENSBTAG00000019648	7	40370064	40375831	Cattle-specific	Fission+Inversion
ENSBTAG00000002645	7	42598262	42612110	Cattle-specific	Fission+Inversion
ENSBTAG00000021115	7	42630682	42639054	Cattle-specific	Fission+Inversion
ENSBTAG00000014349	7	43262900	43270904	Cattle-specific	Fission+Collinear
ENSBTAG00000045828	7	43367474	43378190	Cattle-specific	Fission+Collinear
ENSBTAG00000002434	7	43504777	43512448	Cattle-specific	Fission+Collinear
ENSBTAG00000011351	7	43523685	43530420	Cattle-specific	Fission+Collinear
ENSBTAG00000020776	7	43579125	43583576	Cattle-specific	Fission+Collinear
ENSBTAG00000011639	7	43656058	43670433	Cattle-specific	Fission+Collinear
ENSBTAG00000007480	7	43707339	43712131	Cattle-specific	Fission+Collinear
ENSBTAG00000019714	7	43824822	43843948	Cattle-specific	Fission+Collinear
ENSBTAG00000019718	7	43846494	43848179	Cattle-specific	Fission+Collinear
ENSBTAG00000038409	7	43960115	43968745	Cattle-specific	Fission+Collinear
ENSBTAG00000025277	7	44190928	44199228	Cattle-specific	Fission+Collinear
ENSBTAG00000045762	7	44220150	44237062	Cattle-specific	Fission+Collinear
ENSBTAG00000016108	7	44280997	44302294	Cattle-specific	Fission+Collinear
ENSBTAG00000015683	7	44607161	44661126	Cattle-specific	Fission+Collinear
ENSBTAG00000013112	7	45648094	45661066	Cattle-specific	Fission+Collinear
ENSBTAG00000013113	7	45663905	45696087	Cattle-specific	Fission+Collinear
ENSBTAG00000025191	7	45805773	45817876	Cattle-specific	Fission+Collinear
ENSBTAG00000000469	7	45843018	45867877	Cattle-specific	Fission+Collinear
ENSBTAG00000010982	7	45944974	45957591	Cattle-specific	Fission+Collinear
ENSBTAG00000010984	7	45966236	45972424	Ancestral	Fission+Collinear
ENSBTAG00000021226	7	46133106	46163331	Cattle-specific	Fission+Collinear
ENSBTAG00000021519	7	46248646	46257167	Cattle-specific	Fission+Collinear
ENSBTAG00000021520	7	46263607	46314820	Cattle-specific	Fission+Collinear
ENSBTAG00000014744	7	46354701	46370643	Cattle-specific	Fission+Collinear
ENSBTAG00000050621	7	46376971	46418526	Ruminant-specific	Fission+Collinear
ENSBTAG00000016105	7	46799693	46882561	Cattle-specific	Fission+Collinear
ENSBTAG00000016929	7	49214888	49218365	Cattle-specific	Fission+Collinear
ENSBTAG00000008753	7	49592340	49612744	Cattle-specific	Fission+Collinear
ENSBTAG00000011415	7	49858047	49886144	Cattle-specific	Fission+Collinear
ENSBTAG00000011419	7	49894161	49909804	Cattle-specific	Fission+Collinear
ENSBTAG00000014182	7	49921360	50255751	Cattle-specific	Fission+Collinear
ENSBTAG00000008224	7	50628259	50645911	Cattle-specific	Fission+Collinear
ENSBTAG00000004161	7	50789407	50831986	Cattle-specific	Fission+Collinear
ENSBTAG00000003986	7	50878379	50886363	Cattle-specific	Fission+Collinear
ENSBTAG00000008881	7	51298957	51302491	Cattle-specific	Fission+Collinear
ENSBTAG00000051779	7	51435093	51510425	Cattle-specific	Fission+Collinear
ENSBTAG00000010871	7	51705072	51715786	Cattle-specific	Fission+Collinear
ENSBTAG00000052310	7	51722071	51724000	Cattle-specific	Fission+Collinear
ENSBTAG00000001449	7	51724953	51730918	Cattle-specific	Fission+Collinear
ENSBTAG00000001450	7	51731683	51737917	Cattle-specific	Fission+Collinear
ENSBTAG00000030584	7	51738224	51743133	Cattle-specific	Fission+Collinear
ENSBTAG00000030589	7	51772645	51778631	Cattle-specific	Fission+Collinear
ENSBTAG00000015041	7	51778423	51780743	Cattle-specific	Fission+Collinear
ENSBTAG00000015034	7	51780969	51793195	Cattle-specific	Fission+Collinear
ENSBTAG00000015042	7	51795499	51800408	Cattle-specific	Fission+Collinear
ENSBTAG00000018847	7	51803863	51817052	Cattle-specific	Fission+Collinear
ENSBTAG00000025212	7	51817094	51824132	Cattle-specific	Fission+Collinear
ENSBTAG00000005441	7	51825588	51830683	Cattle-specific	Fission+Collinear
ENSBTAG00000030499	7	52602569	52714255	Cattle-specific	Fission+Collinear
ENSBTAG00000017360	7	52716398	52730098	Cattle-specific	Fission+Collinear
ENSBTAG00000005249	7	53035569	53054126	Cattle-specific	Fission+Collinear
ENSBTAG00000012758	7	55259539	55275266	Cattle-specific	Fission+Collinear
ENSBTAG00000006765	7	57327431	57397980	Cattle-specific	Fission+Collinear
ENSBTAG00000003259	7	57646493	57697609	Cattle-specific	Fission+Collinear
ENSBTAG00000020303	7	59800293	59865455	Cattle-specific	Fission+Collinear
ENSBTAG00000005326	7	60859330	60906196	Cattle-specific	Fission+Collinear
ENSBTAG00000012768	7	61322505	61379912	Cattle-specific	Fission+Collinear
ENSBTAG00000015224	7	61708261	61746787	Cattle-specific	Fission+Collinear
ENSBTAG00000008570	7	61760781	61778862	Cattle-specific	Fission+Collinear
ENSBTAG00000030366	7	62054328	62064514	Cattle-specific	Fission+Collinear
ENSBTAG00000015625	7	62073639	62106751	Cattle-specific	Fission+Collinear
ENSBTAG00000012671	7	62293510	62337815	Cattle-specific	Fission+Collinear
ENSBTAG00000014809	7	62357582	62404880	Cattle-specific	Fission+Collinear
ENSBTAG00000014835	7	62874446	62897221	Cattle-specific	Fission+Collinear
ENSBTAG00000008340	7	62942179	62957525	Cattle-specific	Fission+Collinear
ENSBTAG00000020309	7	62972675	63001442	Cattle-specific	Fission+Collinear
ENSBTAG00000017078	7	65295989	65330574	Cattle-specific	Fission+Collinear
ENSBTAG00000004000	7	65722185	65730845	Cattle-specific	Fission+Collinear
ENSBTAG00000008443	7	65952521	66013847	Cattle-specific	Fission+Collinear
ENSBTAG00000012086	7	66041908	66060222	Cattle-specific	Fission+Collinear
ENSBTAG00000019457	7	66108778	66144328	Cattle-specific	Fission+Collinear
ENSBTAG00000050263	7	68818971	68831544	Cattle-specific	Fission+Collinear
ENSBTAG00000010359	7	69320218	69327120	Cattle-specific	Fission+Collinear
ENSBTAG00000016199	7	69380503	69437827	Cattle-specific	Fission+Collinear
ENSBTAG00000009103	7	70851229	70871248	Cattle-specific	Fission+Collinear
ENSBTAG00000010321	7	71598514	71647531	Cattle-specific	Fission+Collinear
ENSBTAG00000014772	7	75130784	75137127	Ruminant-specific	Fission+Collinear
ENSBTAG00000014626	7	80503644	80533316	Cattle-specific	Fission+Collinear
ENSBTAG00000013358	7	82217490	82219272	Cattle-specific	Fission+Collinear
ENSBTAG00000039555	7	86288717	86290947	Cattle-specific	Fission+Collinear
ENSBTAG00000014373	7	89936049	89953630	Cattle-specific	Fission+Collinear
ENSBTAG00000011763	7	96602708	96624452	Cattle-specific	Fission+Collinear
ENSBTAG00000012387	7	101896775	102084454	Cattle-specific	Fission+Collinear
ENSBTAG00000054662	7	106989100	107509243	Cattle-specific	Fission+Collinear
ENSBTAG00000009667	7	109738260	109760966	Cattle-specific	Fission+Collinear
ENSBTAG00000022013	8	1083274	1107894	Ruminant-specific	Collinear
ENSBTAG00000012432	8	7591014	7617546	Cattle-specific	Collinear
ENSBTAG00000008845	8	9840507	9967280	Cattle-specific	Collinear
ENSBTAG00000000536	8	10335582	10384049	Ruminant-specific	Collinear
ENSBTAG00000002730	8	10593713	10712508	Cattle-specific	Collinear
ENSBTAG00000006547	8	11022949	11053125	Cattle-specific	Collinear
ENSBTAG00000005907	8	11504625	11521008	Cattle-specific	Collinear
ENSBTAG00000000555	8	11611595	11674522	Cattle-specific	Collinear
ENSBTAG00000013011	8	17280446	17320525	Cattle-specific	Collinear
ENSBTAG00000023462	8	24916124	24920698	Cattle-specific	Collinear
ENSBTAG00000015963	8	37095276	37096906	Cattle-specific	Collinear
ENSBTAG00000047550	8	38683243	38791351	Cattle-specific	Collinear
ENSBTAG00000017147	8	39797196	39819493	Cattle-specific	Collinear
ENSBTAG00000017137	8	39822427	39841618	Cattle-specific	Collinear
ENSBTAG00000046486	8	39860311	39860607	Cattle-specific	Collinear
ENSBTAG00000013357	8	41655032	41696334	Cattle-specific	Collinear
ENSBTAG00000007494	8	42369825	42549632	Cattle-specific	Collinear
ENSBTAG00000010976	8	43770176	43988755	Cattle-specific	Collinear
ENSBTAG00000000269	8	44298705	44344643	Cattle-specific	Collinear
ENSBTAG00000001306	8	45222654	45244974	Cattle-specific	Collinear
ENSBTAG00000009417	8	48589473	48599969	Cattle-specific	Collinear
ENSBTAG00000000256	8	57533899	57625114	Cattle-specific	Collinear
ENSBTAG00000015000	8	59321791	59336523	Cattle-specific	Collinear
ENSBTAG00000015005	8	59337760	59343676	Cattle-specific	Collinear
ENSBTAG00000044135	8	59345169	59351847	Cattle-specific	Collinear
ENSBTAG00000011388	8	59358080	59361681	Cattle-specific	Collinear
ENSBTAG00000011413	8	59833726	59836253	Cattle-specific	Collinear
ENSBTAG00000011429	8	59901572	59905938	Cattle-specific	Collinear
ENSBTAG00000011431	8	59901585	59921540	Cattle-specific	Collinear
ENSBTAG00000011433	8	59917058	59922869	Cattle-specific	Collinear
ENSBTAG00000038777	8	59921093	59922048	Cattle-specific	Collinear
ENSBTAG00000011444	8	59979689	59981974	Cattle-specific	Collinear
ENSBTAG00000001137	8	60474074	60491846	Cattle-specific	Collinear
ENSBTAG00000012243	8	61610188	61626165	Cattle-specific	Collinear
ENSBTAG00000032777	8	61691238	61694543	Cattle-specific	Collinear
ENSBTAG00000018922	8	61868932	61881692	Cattle-specific	Collinear
ENSBTAG00000018925	8	61883371	61888055	Cattle-specific	Collinear
ENSBTAG00000003719	8	62612938	62715815	Cattle-specific	Collinear
ENSBTAG00000009732	8	62840870	62878151	Cattle-specific	Collinear
ENSBTAG00000021367	8	63155632	63179637	Cattle-specific	Collinear
ENSBTAG00000009804	8	65039577	65136740	Cattle-specific	Collinear
ENSBTAG00000004170	8	67617494	67617733	Cattle-specific	Inversion
ENSBTAG00000047628	8	69236316	69327302	Cattle-specific	Inversion
ENSBTAG00000014361	8	69401490	69417369	Cattle-specific	Inversion
ENSBTAG00000010036	8	69558179	69564548	Cattle-specific	Inversion
ENSBTAG00000020133	8	69756418	69835876	Cattle-specific	Inversion
ENSBTAG00000014401	8	69848988	69878635	Cattle-specific	Inversion
ENSBTAG00000005469	8	69908360	69923010	Cattle-specific	Inversion
ENSBTAG00000013528	8	70374034	70387480	Cattle-specific	Inversion
ENSBTAG00000019099	8	70670616	70715966	Cattle-specific	Inversion
ENSBTAG00000018317	8	73542079	73620437	Cattle-specific	Inversion
ENSBTAG00000019564	8	74805225	74834242	Cattle-specific	Inversion
ENSBTAG00000017845	8	75021403	75032653	Cattle-specific	Inversion
ENSBTAG00000012383	8	75033192	75047111	Cattle-specific	Inversion
ENSBTAG00000012385	8	75057600	75125297	Cattle-specific	Inversion
ENSBTAG00000054773	8	75237019	75332492	Cattle-specific	Inversion
ENSBTAG00000021573	8	75491761	75530847	Cattle-specific	Inversion
ENSBTAG00000000320	8	75580395	75650401	Cattle-specific	Inversion
ENSBTAG00000016295	8	75977936	75980129	Cattle-specific	Inversion
ENSBTAG00000018883	8	75981882	75990372	Ancestral	Inversion
ENSBTAG00000014827	8	76869555	76925625	Cattle-specific	Inversion
ENSBTAG00000021131	8	77218395	77229651	Cattle-specific	Inversion
ENSBTAG00000000974	8	83837389	83918620	Cattle-specific	Inversion
ENSBTAG00000046549	8	84256055	84311895	Cattle-specific	Inversion
ENSBTAG00000011202	8	84481296	84497538	Cattle-specific	Inversion
ENSBTAG00000008696	8	84768223	84884516	Cattle-specific	Inversion
ENSBTAG00000012922	8	84899107	84990833	Cattle-specific	Inversion
ENSBTAG00000002220	8	85780390	85846082	Cattle-specific	Inversion
ENSBTAG00000047649	8	86504014	86686160	Cattle-specific	Inversion
ENSBTAG00000001939	8	88755737	88789416	Cattle-specific	Inversion
ENSBTAG00000008962	8	91113175	91120279	Cattle-specific	Collinear
ENSBTAG00000009516	8	91277019	91302491	Cattle-specific	Collinear
ENSBTAG00000048854	8	98747570	98748450	Cattle-specific	Collinear
ENSBTAG00000002953	8	99799187	99811602	Cattle-specific	Collinear
ENSBTAG00000006712	8	100805164	100912356	Cattle-specific	Collinear
ENSBTAG00000009087	8	101081276	101087370	Cattle-specific	Collinear
ENSBTAG00000031295	8	101747810	101808119	Cattle-specific	Collinear
ENSBTAG00000019275	8	101964109	101990100	Cattle-specific	Collinear
ENSBTAG00000014430	8	102506038	102517195	Cattle-specific	Collinear
ENSBTAG00000004571	8	102517331	102538052	Cattle-specific	Collinear
ENSBTAG00000000250	8	102631185	102634313	Cattle-specific	Collinear
ENSBTAG00000000252	8	102655928	102658552	Cattle-specific	Collinear
ENSBTAG00000000203	8	103783366	103792805	Cattle-specific	Collinear
ENSBTAG00000000712	8	110162117	110188746	Cattle-specific	Collinear
ENSBTAG00000016952	8	110195834	110217114	Cattle-specific	Collinear
ENSBTAG00000017803	8	110594952	110614532	Cattle-specific	Collinear
ENSBTAG00000038375	8	110740235	110772767	Cattle-specific	Collinear
ENSBTAG00000016224	8	110987196	110992673	Cattle-specific	Fission+Fusion
ENSBTAG00000016235	8	111002463	111011706	Cattle-specific	Fission+Fusion
ENSBTAG00000018387	8	111093358	111161253	Cattle-specific	Fission+Fusion
ENSBTAG00000020498	8	112748923	112763330	Cattle-specific	Fission+Fusion
ENSBTAG00000020495	8	112764036	112825612	Cattle-specific	Fission+Fusion
ENSBTAG00000002275	9	448438	458072	Cattle-specific	NA
ENSBTAG00000019139	9	576865	655879	Cattle-specific	NA
ENSBTAG00000016164	9	8607136	8739663	Cattle-specific	Collinear
ENSBTAG00000027049	9	9683242	9726933	Ruminant-specific	Collinear
ENSBTAG00000038190	9	9785197	9974224	Cattle-specific	Collinear
ENSBTAG00000005869	9	15242718	15373861	Cattle-specific	Collinear
ENSBTAG00000052031	9	18782167	18814671	Cattle-specific	Collinear
ENSBTAG00000001956	9	25326358	25340095	Cattle-specific	Collinear
ENSBTAG00000002058	9	32129224	32142119	Cattle-specific	Collinear
ENSBTAG00000016046	9	33189352	33226856	Ruminant-specific	Collinear
ENSBTAG00000009689	9	34136380	34154113	Cattle-specific	Collinear
ENSBTAG00000010885	9	34430224	34433482	Cattle-specific	Collinear
ENSBTAG00000011849	9	36449731	36485327	Cattle-specific	Collinear
ENSBTAG00000016584	9	39325007	39373157	Cattle-specific	Collinear
ENSBTAG00000017992	9	40759545	40770266	Cattle-specific	Collinear
ENSBTAG00000003015	9	41069671	41183444	Cattle-specific	Collinear
ENSBTAG00000018801	9	41870929	41918140	Cattle-specific	Collinear
ENSBTAG00000023792	9	42069410	42069847	Cattle-specific	Collinear
ENSBTAG00000016562	9	42151796	42219435	Cattle-specific	Collinear
ENSBTAG00000021398	9	42938244	42947426	Cattle-specific	Collinear
ENSBTAG00000017557	9	43290550	43329328	Cattle-specific	Collinear
ENSBTAG00000005400	9	43655210	43768691	Cattle-specific	Collinear
ENSBTAG00000016281	9	44576094	44708594	Cattle-specific	Collinear
ENSBTAG00000019730	9	50346225	50372811	Cattle-specific	Collinear
ENSBTAG00000019729	9	50377200	50401243	Cattle-specific	Collinear
ENSBTAG00000003764	9	62239189	62262030	Cattle-specific	Collinear
ENSBTAG00000014057	9	62413961	62445501	Cattle-specific	Collinear
ENSBTAG00000006672	9	63819985	63842196	Cattle-specific	Collinear
ENSBTAG00000018408	9	63862949	63947016	Cattle-specific	Collinear
ENSBTAG00000005960	9	68939450	69149312	Cattle-specific	Collinear
ENSBTAG00000020174	9	73010914	73096052	Cattle-specific	Collinear
ENSBTAG00000012299	9	76639351	76729531	Cattle-specific	Collinear
ENSBTAG00000011224	9	77046182	77048572	Cattle-specific	Collinear
ENSBTAG00000005851	9	79629539	79700323	Cattle-specific	Collinear
ENSBTAG00000001747	9	80913163	80945209	Cattle-specific	Collinear
ENSBTAG00000032163	9	81299627	81316078	Cattle-specific	Collinear
ENSBTAG00000009795	9	81491291	81491963	Cattle-specific	Collinear
ENSBTAG00000013454	9	86593316	86652158	Cattle-specific	Collinear
ENSBTAG00000000880	9	86800152	86818093	Cattle-specific	Collinear
ENSBTAG00000032024	9	86816821	86851320	Cattle-specific	Collinear
ENSBTAG00000009362	9	89115405	89174252	Cattle-specific	Collinear
ENSBTAG00000009275	9	89904124	89918662	Cattle-specific	Collinear
ENSBTAG00000031917	9	91412046	91605253	Cattle-specific	Collinear
ENSBTAG00000002728	9	93406676	93842614	Cattle-specific	Collinear
ENSBTAG00000007201	9	93924829	93966600	Cattle-specific	Collinear
ENSBTAG00000006323	9	94425091	94514466	Cattle-specific	Collinear
ENSBTAG00000008543	9	94714760	94729301	Cattle-specific	Collinear
ENSBTAG00000004472	9	95047811	95055302	Cattle-specific	Collinear
ENSBTAG00000006523	9	95955338	95966127	Cattle-specific	Collinear
ENSBTAG00000002829	9	96044639	96055563	Cattle-specific	Collinear
ENSBTAG00000001289	9	96056505	96061780	Cattle-specific	Collinear
ENSBTAG00000002402	9	96197493	96300017	Cattle-specific	Collinear
ENSBTAG00000020079	9	96709109	96779448	Cattle-specific	Collinear
ENSBTAG00000011593	9	98820539	98975050	Cattle-specific	Collinear
ENSBTAG00000002993	9	101304152	101319276	Cattle-specific	Collinear
ENSBTAG00000005557	9	102278808	102392284	Cattle-specific	Collinear
ENSBTAG00000003925	9	103492823	103495427	Cattle-specific	Collinear
ENSBTAG00000003929	9	103494501	103514664	Cattle-specific	Collinear
ENSBTAG00000000918	9	103548775	103577979	Cattle-specific	Collinear
ENSBTAG00000007685	9	104070553	104088278	Cattle-specific	Collinear
ENSBTAG00000011179	9	104110949	104116975	Cattle-specific	Collinear
ENSBTAG00000012803	10	1153328	1161671	Cattle-specific	Fission+Fusion
ENSBTAG00000011338	10	2213062	2245525	Cattle-specific	Fission+Fusion
ENSBTAG00000001895	10	4050987	4104900	Cattle-specific	Fission+Fusion
ENSBTAG00000035030	10	4461911	4471313	Cattle-specific	Fission+Fusion
ENSBTAG00000017525	10	4680316	4702801	Cattle-specific	Fission+Fusion
ENSBTAG00000011608	10	5012186	5025730	Cattle-specific	Fission+Fusion
ENSBTAG00000000081	10	6796016	6925123	Ruminant-specific	Fission+Fusion
ENSBTAG00000034823	10	8176687	8223030	Cattle-specific	Fission+Fusion
ENSBTAG00000003263	10	8804197	8885008	Cattle-specific	Fission+Fusion
ENSBTAG00000005016	10	9099553	9335422	Cattle-specific	Fission+Fusion
ENSBTAG00000005344	10	11392564	11404461	Cattle-specific	Fission+Fusion
ENSBTAG00000008386	10	12092543	12157468	Cattle-specific	Fission+Fusion
ENSBTAG00000014807	10	12373709	12424564	Cattle-specific	Fission+Fusion
ENSBTAG00000018959	10	12743190	12762968	Cattle-specific	Fission+Fusion
ENSBTAG00000000371	10	13201806	13234117	Cattle-specific	Fission+Fusion
ENSBTAG00000005211	10	13357473	13362297	Cattle-specific	Fission+Fusion
ENSBTAG00000040368	10	14030086	14103131	Cattle-specific	Fission+Fusion
ENSBTAG00000000218	10	14382469	14672701	Ruminant-specific	Fission+Fusion
ENSBTAG00000005565	10	15051437	15067688	Ruminant-specific	Fission+Fusion
ENSBTAG00000008378	10	15105565	15119491	Cattle-specific	Fission+Fusion
ENSBTAG00000012365	10	15613398	15652308	Cattle-specific	Fission+Fusion
ENSBTAG00000018320	10	16343826	16345977	Cattle-specific	Fission+Fusion
ENSBTAG00000012981	10	19264662	19296240	Cattle-specific	Fission+Fusion
ENSBTAG00000006708	10	19367325	19469353	Cattle-specific	Fission+Fusion
ENSBTAG00000007614	10	19486143	19532111	Cattle-specific	Fission+Fusion
ENSBTAG00000004788	10	20731298	20734731	Cattle-specific	Fission+Fusion
ENSBTAG00000010666	10	20736077	20744735	Cattle-specific	Fission+Fusion
ENSBTAG00000010235	10	20865162	20871269	Cattle-specific	Fission+Fusion
ENSBTAG00000010234	10	20871434	20880388	Ruminant-specific	Fission+Fusion
ENSBTAG00000018796	10	20893324	20899745	Cattle-specific	Fission+Fusion
ENSBTAG00000002718	10	20926605	20932421	Cattle-specific	Fission+Fusion
ENSBTAG00000038842	10	20936646	20945396	Cattle-specific	Fission+Fusion
ENSBTAG00000002712	10	20946293	20947792	Cattle-specific	Fission+Fusion
ENSBTAG00000039415	10	20948208	20951937	Cattle-specific	Fission+Fusion
ENSBTAG00000002709	10	20962178	20967158	Cattle-specific	Fission+Fusion
ENSBTAG00000005815	10	20992517	21003538	Cattle-specific	Fission+Fusion
ENSBTAG00000021395	10	20998111	21026409	Cattle-specific	Fission+Fusion
ENSBTAG00000025778	10	21010337	21012734	Cattle-specific	Fission+Fusion
ENSBTAG00000021392	10	21021437	21029337	Cattle-specific	Fission+Fusion
ENSBTAG00000009595	10	21461584	21468818	Cattle-specific	Fission+Fusion
ENSBTAG00000006884	10	21590451	21597349	Cattle-specific	Fission+Fusion
ENSBTAG00000019692	10	21602048	21606907	Cattle-specific	Fission+Fusion
ENSBTAG00000047027	10	21760123	21760551	Cattle-specific	Fission+Fusion
ENSBTAG00000011571	10	21762262	21800719	Cattle-specific	Fission+Fusion
ENSBTAG00000012726	10	21821525	21827804	Cattle-specific	Fission+Fusion
ENSBTAG00000010890	10	21915369	21923670	Cattle-specific	Fission+Fusion
ENSBTAG00000038333	10	21924846	21936748	Cattle-specific	Fission+Fusion
ENSBTAG00000014822	10	21979443	21984547	Cattle-specific	Fission+Fusion
ENSBTAG00000014820	10	22026651	22042635	Cattle-specific	Fission+Fusion
ENSBTAG00000016658	10	22200351	22212618	Cattle-specific	Fission+Fusion
ENSBTAG00000019077	10	22229577	22252106	Cattle-specific	Fission+Fusion
ENSBTAG00000015148	10	25661794	25677142	Cattle-specific	Fission+Fusion
ENSBTAG00000015146	10	25677580	25692928	Cattle-specific	Fission+Fusion
ENSBTAG00000020422	10	25725926	25770778	Cattle-specific	Fission+Fusion
ENSBTAG00000020421	10	25771978	25806673	Cattle-specific	Fission+Fusion
ENSBTAG00000011396	10	25880971	25925727	Cattle-specific	Fission+Fusion
ENSBTAG00000006613	10	26119686	26125451	Cattle-specific	Fission+Fusion
ENSBTAG00000002748	10	26667296	26670811	Cattle-specific	Fission+Fusion
ENSBTAG00000002745	10	26670901	26673480	Cattle-specific	Fission+Fusion
ENSBTAG00000002743	10	26673858	26680410	Cattle-specific	Fission+Fusion
ENSBTAG00000009374	10	26764162	26778356	Cattle-specific	Fission+Fusion
ENSBTAG00000009372	10	26806108	26822454	Cattle-specific	Fission+Fusion
ENSBTAG00000006416	10	28388336	28391846	Cattle-specific	Fission+Fusion
ENSBTAG00000007385	10	28490709	28506271	Cattle-specific	Fission+Fusion
ENSBTAG00000021870	10	34059936	34092922	Cattle-specific	Fission+Fusion
ENSBTAG00000014353	10	35688239	35691505	Cattle-specific	Fission+Fusion
ENSBTAG00000004420	10	36050714	36074743	Cattle-specific	Fission+Fusion
ENSBTAG00000025593	10	36139789	36160950	Cattle-specific	Fission+Fusion
ENSBTAG00000013480	10	36316703	36347349	Cattle-specific	Fission+Fusion
ENSBTAG00000011567	10	36433611	36442758	Ruminant-specific	Fission+Fusion
ENSBTAG00000027173	10	36719642	36755883	Cattle-specific	Fission+Fusion
ENSBTAG00000010778	10	36820290	36837237	Cattle-specific	Fission+Fusion
ENSBTAG00000001671	10	36864199	36909769	Cattle-specific	Fission+Fusion
ENSBTAG00000001693	10	36938808	36955679	Cattle-specific	Fission+Fusion
ENSBTAG00000032055	10	37550085	37596971	Cattle-specific	Fission+Fusion
ENSBTAG00000008863	10	37598861	37637423	Ruminant-specific	Fission+Fusion
ENSBTAG00000031981	10	37869708	37875056	Ruminant-specific	Fission+Fusion
ENSBTAG00000013032	10	38393529	38403862	Cattle-specific	Fission+Fusion
ENSBTAG00000004933	10	42749128	42764722	Cattle-specific	Fission+Fusion
ENSBTAG00000004934	10	42750285	42819594	Cattle-specific	Fission+Fusion
ENSBTAG00000045980	10	42858869	42859396	Cattle-specific	Fission+Fusion
ENSBTAG00000021944	10	44831891	44846457	Cattle-specific	Fission+Fusion
ENSBTAG00000015806	10	45366522	45379381	Cattle-specific	Fission+Fusion
ENSBTAG00000015808	10	45385273	45582446	Cattle-specific	Fission+Fusion
ENSBTAG00000016822	10	45818677	45824619	Cattle-specific	Fission+Fusion
ENSBTAG00000002014	10	45843188	45880562	Cattle-specific	Fission+Fusion
ENSBTAG00000002012	10	45880414	45895812	Cattle-specific	Fission+Fusion
ENSBTAG00000019474	10	46372672	46394622	Cattle-specific	Fission+Fusion
ENSBTAG00000012898	10	46889250	46892617	Cattle-specific	Fission+Fusion
ENSBTAG00000010298	10	50582585	50614948	Cattle-specific	Fission+Fusion
ENSBTAG00000011319	10	51347928	51390892	Cattle-specific	Fission+Fusion
ENSBTAG00000049189	10	51529618	51530112	Cattle-specific	Fission+Fusion
ENSBTAG00000040384	10	52583620	52591121	Cattle-specific	Fission+Fusion
ENSBTAG00000012741	10	54951054	54973424	Cattle-specific	Fission+Fusion
ENSBTAG00000024958	10	57723231	57808958	Cattle-specific	Fission+Fusion
ENSBTAG00000005865	10	58334675	58366916	Cattle-specific	Fission+Fusion
ENSBTAG00000013830	10	58404147	58440198	Cattle-specific	Fission+Fusion
ENSBTAG00000011916	10	59758633	59849849	Cattle-specific	Fission+Fusion
ENSBTAG00000011998	10	62059579	62071091	Cattle-specific	Fission+Fusion
ENSBTAG00000014501	10	65537750	65613540	Cattle-specific	Fission+Fusion
ENSBTAG00000019500	10	66946898	66961872	Cattle-specific	Fission+Fusion
ENSBTAG00000021986	10	67525428	67538325	Cattle-specific	Fission+Fusion
ENSBTAG00000017713	10	68006356	68118826	Ancestral	Fission+Fusion
ENSBTAG00000014392	10	70515394	70541963	Cattle-specific	Fission+Fusion
ENSBTAG00000002808	10	70551104	70576344	Cattle-specific	Fission+Fusion
ENSBTAG00000018127	10	72467414	72511866	Cattle-specific	Fission+Fusion
ENSBTAG00000030801	10	72895064	73105089	Cattle-specific	Fission+Fusion
ENSBTAG00000003469	10	77048025	77066487	Cattle-specific	Fission+Fusion
ENSBTAG00000017994	10	77203357	77226739	Cattle-specific	Fission+Fusion
ENSBTAG00000011767	10	79127657	79238619	Cattle-specific	Fission+Fusion
ENSBTAG00000016309	10	79239423	79255817	Cattle-specific	Fission+Fusion
ENSBTAG00000016311	10	79255021	79275823	Cattle-specific	Fission+Fusion
ENSBTAG00000001948	10	79534828	79553034	Cattle-specific	Fission+Fusion
ENSBTAG00000048519	10	80840987	80934684	Cattle-specific	Fission+Fusion
ENSBTAG00000017798	10	81172307	81184975	Cattle-specific	Fission+Fusion
ENSBTAG00000003857	10	81344780	81439922	Cattle-specific	Fission+Fusion
ENSBTAG00000011596	10	81495740	81501121	Cattle-specific	Fission+Fusion
ENSBTAG00000007586	10	81981151	82020581	Cattle-specific	Fission+Fusion
ENSBTAG00000030595	10	82020450	82060888	Cattle-specific	Fission+Fusion
ENSBTAG00000006786	10	82158246	82227072	Cattle-specific	Fission+Fusion
ENSBTAG00000011041	10	84487291	84531337	Cattle-specific	Fission+Fusion
ENSBTAG00000017177	10	84568244	84607402	Cattle-specific	Fission+Fusion
ENSBTAG00000011757	10	84619690	84686874	Ruminant-specific	Fission+Fusion
ENSBTAG00000011683	10	84739671	84901657	Cattle-specific	Fission+Fusion
ENSBTAG00000003747	10	85254086	85275390	Cattle-specific	Fission+Fusion
ENSBTAG00000020327	10	85277621	85320048	Cattle-specific	Fission+Fusion
ENSBTAG00000020331	10	85333909	85348765	Cattle-specific	Fission+Fusion
ENSBTAG00000021956	10	85783972	85785721	Cattle-specific	Fission+Fusion
ENSBTAG00000055057	10	85904732	85945067	Cattle-specific	Fission+Fusion
ENSBTAG00000020379	10	85945768	85988421	Cattle-specific	Fission+Fusion
ENSBTAG00000020381	10	85987324	85998914	Cattle-specific	Fission+Fusion
ENSBTAG00000008287	10	86019850	86083721	Cattle-specific	Fission+Fusion
ENSBTAG00000006463	10	86137703	86156692	Cattle-specific	Fission+Fusion
ENSBTAG00000008664	10	86259479	86266555	Ruminant-specific	Fission+Fusion
ENSBTAG00000016612	10	86332450	86367622	Cattle-specific	Fission+Fusion
ENSBTAG00000005694	10	86374541	86407514	Cattle-specific	Fission+Fusion
ENSBTAG00000025329	10	88236338	88238662	Cattle-specific	Fission+Fusion
ENSBTAG00000009923	10	88298760	88314446	Cattle-specific	Fission+Fusion
ENSBTAG00000020475	10	88621488	88648386	Cattle-specific	Fission+Fusion
ENSBTAG00000020477	10	88648515	88656337	Cattle-specific	Fission+Fusion
ENSBTAG00000008135	10	88846597	88853571	Cattle-specific	Fission+Fusion
ENSBTAG00000008136	10	88853700	88888853	Cattle-specific	Fission+Fusion
ENSBTAG00000008083	10	92758415	92823117	Cattle-specific	Fission+Fusion
ENSBTAG00000005426	10	101862077	101874842	Ancestral	Fission+Fusion
ENSBTAG00000000359	10	102954997	102972982	Cattle-specific	Fission+Fusion
ENSBTAG00000008241	11	1922410	1945833	Cattle-specific	Fission+Fusion
ENSBTAG00000018372	11	2318512	2337596	Cattle-specific	Fission+Fusion
ENSBTAG00000015667	11	2355706	2367369	Cattle-specific	Fission+Fusion
ENSBTAG00000000848	11	2375182	2400447	Cattle-specific	Fission+Fusion
ENSBTAG00000004497	11	2557280	2630187	Cattle-specific	Fission+Fusion
ENSBTAG00000010846	11	2763444	2794689	Cattle-specific	Fission+Fusion
ENSBTAG00000048041	11	2963146	2974226	Cattle-specific	Fission+Fusion
ENSBTAG00000006744	11	3113419	3298177	Cattle-specific	Fission+Fusion
ENSBTAG00000014873	11	3790084	3824582	Cattle-specific	Fission+Fusion
ENSBTAG00000038949	11	4336948	4351724	Cattle-specific	Fission+Fusion
ENSBTAG00000004544	11	4443235	4454741	Cattle-specific	Fission+Fusion
ENSBTAG00000034255	11	4479846	4531610	Cattle-specific	Fission+Fusion
ENSBTAG00000009962	11	5581311	5592467	Cattle-specific	Fission+Fusion
ENSBTAG00000019697	11	5846769	5977543	Cattle-specific	Fission+Fusion
ENSBTAG00000008267	11	6164467	6177875	Cattle-specific	Fission+Fusion
ENSBTAG00000006150	11	9113958	9158980	Cattle-specific	Fission+Fusion
ENSBTAG00000012332	11	9256368	9266802	Cattle-specific	Fission+Fusion
ENSBTAG00000017189	11	9706676	9718212	Cattle-specific	Fission+Fusion
ENSBTAG00000020124	11	10107424	10111181	Cattle-specific	Fission+Fusion
ENSBTAG00000020123	11	10110333	10114465	Cattle-specific	Fission+Fusion
ENSBTAG00000016606	11	10130551	10132842	Cattle-specific	Fission+Fusion
ENSBTAG00000016599	11	10159213	10162298	Cattle-specific	Fission+Fusion
ENSBTAG00000001843	11	10168029	10170419	Cattle-specific	Fission+Fusion
ENSBTAG00000001840	11	10170214	10173993	Cattle-specific	Fission+Fusion
ENSBTAG00000004887	11	10238630	10269100	Cattle-specific	Fission+Fusion
ENSBTAG00000012037	11	10696134	10730414	Cattle-specific	Fission+Fusion
ENSBTAG00000009600	11	10793276	10817432	Cattle-specific	Fission+Fusion
ENSBTAG00000033255	11	10848262	10864265	Ruminant-specific	Fission+Fusion
ENSBTAG00000011176	11	10874115	10880817	Cattle-specific	Fission+Fusion
ENSBTAG00000012756	11	11197280	11214567	Cattle-specific	Fission+Fusion
ENSBTAG00000008765	11	11215589	11219819	Cattle-specific	Fission+Fusion
ENSBTAG00000021961	11	11548544	11556964	Cattle-specific	Fission+Fusion
ENSBTAG00000009242	11	13156084	13246782	Cattle-specific	Fission+Fusion
ENSBTAG00000014668	11	13396657	13405830	Cattle-specific	Fission+Fusion
ENSBTAG00000002105	11	13428958	13436886	Cattle-specific	Fission+Fusion
ENSBTAG00000008674	11	14150135	14154627	Cattle-specific	Fission+Fusion
ENSBTAG00000007734	11	14545698	14655844	Cattle-specific	Fission+Fusion
ENSBTAG00000009246	11	14665931	14678497	Cattle-specific	Fission+Fusion
ENSBTAG00000033041	11	14884680	14918172	Cattle-specific	Fission+Fusion
ENSBTAG00000008548	11	16138037	16154045	Cattle-specific	Fission+Fusion
ENSBTAG00000009021	11	19023725	19068890	Cattle-specific	Fission+Fusion
ENSBTAG00000048620	11	19630126	19635196	Cattle-specific	Fission+Fusion
ENSBTAG00000001113	11	19659154	19675873	Cattle-specific	Fission+Fusion
ENSBTAG00000016167	11	20672449	20740864	Cattle-specific	Fission+Fusion
ENSBTAG00000014891	11	21086083	21091537	Cattle-specific	Fission+Fusion
ENSBTAG00000014679	11	21145287	21198813	Cattle-specific	Fission+Fusion
ENSBTAG00000016442	11	21552945	21736237	Cattle-specific	Fission+Fusion
ENSBTAG00000000705	11	24756935	24769582	Cattle-specific	Fission+Fusion
ENSBTAG00000016368	11	26107978	26207684	Cattle-specific	Fission+Fusion
ENSBTAG00000000223	11	26643590	26670025	Cattle-specific	Fission+Fusion
ENSBTAG00000001424	11	30122026	30143448	Cattle-specific	Fission+Fusion
ENSBTAG00000001425	11	30143409	30256247	Cattle-specific	Fission+Fusion
ENSBTAG00000008068	11	36519763	36544362	Cattle-specific	Fission+Fusion
ENSBTAG00000020262	11	36572842	36673067	Cattle-specific	Fission+Fusion
ENSBTAG00000000545	11	38244239	38297064	Cattle-specific	Fission+Fusion
ENSBTAG00000008909	11	38307014	38347120	Cattle-specific	Fission+Fusion
ENSBTAG00000002557	11	44019398	44030213	Cattle-specific	NA
ENSBTAG00000000152	11	44646703	44708627	Cattle-specific	Inversion
ENSBTAG00000005614	11	45721302	45778536	Cattle-specific	Inversion
ENSBTAG00000015205	11	45919450	46034499	Cattle-specific	Inversion
ENSBTAG00000014166	11	46252625	46274597	Cattle-specific	Fission+Fusion
ENSBTAG00000052525	11	46282973	46288981	Cattle-specific	Fission+Fusion
ENSBTAG00000007895	11	46352478	46366279	Cattle-specific	Fission+Fusion
ENSBTAG00000002542	11	47993772	48008161	Cattle-specific	Fission+Fusion
ENSBTAG00000021140	11	48137705	48196047	Cattle-specific	Fission+Fusion
ENSBTAG00000020947	11	48278953	48302184	Cattle-specific	Fission+Fusion
ENSBTAG00000013589	11	48325513	48368467	Cattle-specific	Fission+Fusion
ENSBTAG00000004823	11	48659309	48665790	Cattle-specific	Fission+Fusion
ENSBTAG00000003307	11	48673645	48716318	Cattle-specific	Fission+Fusion
ENSBTAG00000006482	11	48727826	48759022	Cattle-specific	Fission+Fusion
ENSBTAG00000010691	11	49357672	49394318	Cattle-specific	Fission+Fusion
ENSBTAG00000018286	11	49411569	49413440	Cattle-specific	Fission+Fusion
ENSBTAG00000020873	11	49465580	49472218	Cattle-specific	Fission+Fusion
ENSBTAG00000021935	11	49602748	49642410	Cattle-specific	Fission+Fusion
ENSBTAG00000038116	11	49661817	49664860	Cattle-specific	Fission+Fusion
ENSBTAG00000020630	11	49941280	50018731	Cattle-specific	Fission+Fusion
ENSBTAG00000006075	11	50516577	50551425	Cattle-specific	Fission+Fusion
ENSBTAG00000006027	11	59860971	60057096	Cattle-specific	Fission+Fusion
ENSBTAG00000013254	11	60136683	60178374	Cattle-specific	Fission+Fusion
ENSBTAG00000004531	11	60465179	60478339	Cattle-specific	Fission+Fusion
ENSBTAG00000019867	11	60495828	60667407	Cattle-specific	Fission+Fusion
ENSBTAG00000000111	11	62288610	62345665	Cattle-specific	Fission+Fusion
ENSBTAG00000016720	11	63471793	63500632	Cattle-specific	Fission+Fusion
ENSBTAG00000009761	11	63594845	63632511	Cattle-specific	Fission+Fusion
ENSBTAG00000010604	11	66589551	66598955	Cattle-specific	Fission+Fusion
ENSBTAG00000000141	11	67778940	67807964	Cattle-specific	Fission+Fusion
ENSBTAG00000008985	11	68411350	68430059	Cattle-specific	Fission+Fusion
ENSBTAG00000018196	11	70866369	70905461	Cattle-specific	Fission+Fusion
ENSBTAG00000012447	11	70976071	71012355	Cattle-specific	Fission+Fusion
ENSBTAG00000031335	11	71413781	71835625	Cattle-specific	Fission+Fusion
ENSBTAG00000003904	11	72043664	72067357	Cattle-specific	Fission+Fusion
ENSBTAG00000018153	11	72234487	72247034	Cattle-specific	Fission+Fusion
ENSBTAG00000019515	11	72286895	72292664	Cattle-specific	Fission+Fusion
ENSBTAG00000019510	11	72292597	72297447	Cattle-specific	Fission+Fusion
ENSBTAG00000017283	11	72308892	72321809	Cattle-specific	Fission+Fusion
ENSBTAG00000031185	11	72414856	72419512	Cattle-specific	Fission+Fusion
ENSBTAG00000017423	11	72593792	72602182	Cattle-specific	Fission+Fusion
ENSBTAG00000010083	11	73226234	73256305	Cattle-specific	Fission+Fusion
ENSBTAG00000015038	11	73256623	73298910	Cattle-specific	Fission+Fusion
ENSBTAG00000000985	11	73343471	73408822	Cattle-specific	Fission+Fusion
ENSBTAG00000015007	11	74447679	74612645	Cattle-specific	Fission+Fusion
ENSBTAG00000003407	11	74990095	74998214	Cattle-specific	Fission+Fusion
ENSBTAG00000020894	11	78796769	78814735	Cattle-specific	Fission+Fusion
ENSBTAG00000023928	11	80160549	80165517	Cattle-specific	Fission+Fusion
ENSBTAG00000009906	11	82677576	82717290	Ancestral	Fission+Fusion
ENSBTAG00000001744	11	82867458	82871788	Cattle-specific	Fission+Fusion
ENSBTAG00000002042	11	82873450	82878792	Cattle-specific	Fission+Fusion
ENSBTAG00000002045	11	82902339	82922670	Cattle-specific	Fission+Fusion
ENSBTAG00000001928	11	86859610	86882947	Cattle-specific	Fission+Fusion
ENSBTAG00000002716	11	86971480	87061426	Cattle-specific	Fission+Fusion
ENSBTAG00000004256	11	87197374	87204771	Cattle-specific	Fission+Fusion
ENSBTAG00000001140	11	87961968	87973214	Cattle-specific	Fission+Fusion
ENSBTAG00000019735	11	87980285	88013771	Cattle-specific	Fission+Fusion
ENSBTAG00000013063	11	88013833	88030303	Cattle-specific	Fission+Fusion
ENSBTAG00000016367	11	93120914	93141347	Cattle-specific	Fission+Fusion
ENSBTAG00000018426	11	93141363	93196372	Cattle-specific	Fission+Fusion
ENSBTAG00000039172	11	94096281	94264860	Cattle-specific	Fission+Fusion
ENSBTAG00000003610	11	94528363	95058808	Cattle-specific	Fission+Fusion
ENSBTAG00000019470	11	95315044	95401330	Cattle-specific	Fission+Fusion
ENSBTAG00000003067	11	95402062	95459519	Cattle-specific	Fission+Fusion
ENSBTAG00000003205	11	95849987	95854749	Cattle-specific	Fission+Fusion
ENSBTAG00000015278	11	95859752	95866961	Cattle-specific	Fission+Fusion
ENSBTAG00000015286	11	95868596	95911867	Cattle-specific	Fission+Fusion
ENSBTAG00000008033	11	96044191	96085238	Cattle-specific	Fission+Fusion
ENSBTAG00000007662	11	96115141	96119503	Cattle-specific	Fission+Fusion
ENSBTAG00000011544	11	96142850	96214312	Cattle-specific	Fission+Fusion
ENSBTAG00000010271	11	96283674	96516604	Cattle-specific	Fission+Fusion
ENSBTAG00000006963	11	98179658	98183783	Cattle-specific	Fission+Fusion
ENSBTAG00000004695	11	98461647	98466335	Cattle-specific	Fission+Fusion
ENSBTAG00000003388	11	98600692	98603745	Cattle-specific	Fission+Fusion
ENSBTAG00000014150	11	98789901	98793297	Cattle-specific	Fission+Fusion
ENSBTAG00000012274	11	98794261	98811474	Cattle-specific	Fission+Fusion
ENSBTAG00000011317	11	98866668	98883294	Cattle-specific	Fission+Fusion
ENSBTAG00000030608	11	98883625	98889564	Cattle-specific	Fission+Fusion
ENSBTAG00000004664	11	98919110	98933125	Cattle-specific	Fission+Fusion
ENSBTAG00000015327	11	99104054	99159309	Cattle-specific	Fission+Fusion
ENSBTAG00000020959	11	99200518	99206514	Cattle-specific	Fission+Fusion
ENSBTAG00000010208	11	99234095	99262779	Cattle-specific	Fission+Fusion
ENSBTAG00000012480	11	99276468	99292311	Cattle-specific	Fission+Fusion
ENSBTAG00000012485	11	99296474	99305631	Cattle-specific	Fission+Fusion
ENSBTAG00000013030	11	99394202	99421595	Cattle-specific	Fission+Fusion
ENSBTAG00000010601	11	99443621	99445710	Cattle-specific	Fission+Fusion
ENSBTAG00000010626	11	99489805	99506890	Cattle-specific	Fission+Fusion
ENSBTAG00000001933	11	99573134	99604787	Cattle-specific	Fission+Fusion
ENSBTAG00000020307	11	100206261	100214788	Cattle-specific	Fission+Fusion
ENSBTAG00000020311	11	100215024	100259214	Cattle-specific	Fission+Fusion
ENSBTAG00000013072	11	100882266	100931850	Cattle-specific	Fission+Fusion
ENSBTAG00000048071	11	100975458	100985125	Cattle-specific	Fission+Fusion
ENSBTAG00000021896	11	101323401	101414345	Cattle-specific	Fission+Fusion
ENSBTAG00000004400	11	101536817	101618215	Cattle-specific	Fission+Fusion
ENSBTAG00000000382	11	101945497	102165314	Cattle-specific	Fission+Fusion
ENSBTAG00000018710	11	102451053	102480455	Ruminant-specific	Fission+Fusion
ENSBTAG00000003530	11	102659360	102733192	Cattle-specific	Fission+Fusion
ENSBTAG00000005190	11	102926937	102960628	Cattle-specific	Fission+Fusion
ENSBTAG00000021373	11	103037482	103056341	Cattle-specific	Fission+Fusion
ENSBTAG00000039851	11	103462731	103481943	Cattle-specific	Collinear
ENSBTAG00000046939	11	103615330	103619159	Cattle-specific	Collinear
ENSBTAG00000011129	11	103691455	103716231	Cattle-specific	Collinear
ENSBTAG00000001353	11	103865153	103875086	Cattle-specific	Collinear
ENSBTAG00000023933	11	103886570	103916459	Cattle-specific	Collinear
ENSBTAG00000048781	11	104128203	104131916	Cattle-specific	Collinear
ENSBTAG00000011556	11	104249112	104255687	Cattle-specific	Inversion
ENSBTAG00000011559	11	104255845	104259161	Cattle-specific	Inversion
ENSBTAG00000030384	11	104259371	104263171	Cattle-specific	Inversion
ENSBTAG00000051352	11	104267123	104278746	Cattle-specific	Inversion
ENSBTAG00000010582	11	104804414	104838104	Cattle-specific	Inversion
ENSBTAG00000047031	11	104868346	104884495	Cattle-specific	Inversion
ENSBTAG00000017851	11	105021683	105114871	Cattle-specific	Inversion
ENSBTAG00000039573	11	105907564	105928629	Cattle-specific	NA
ENSBTAG00000050722	11	105936406	105939162	Cattle-specific	NA
ENSBTAG00000030302	11	105948272	105952220	Cattle-specific	NA
ENSBTAG00000010515	11	105981080	105984424	Cattle-specific	NA
ENSBTAG00000046223	11	106200925	106211622	Cattle-specific	Collinear
ENSBTAG00000046415	11	106210967	106212439	Cattle-specific	Collinear
ENSBTAG00000053425	11	106221206	106224510	Cattle-specific	Collinear
ENSBTAG00000021861	11	106266337	106274382	Cattle-specific	Collinear
ENSBTAG00000039138	11	106520891	106521533	Cattle-specific	Collinear
ENSBTAG00000038691	11	106522808	106541868	Cattle-specific	Collinear
ENSBTAG00000012148	11	106578900	106687654	Cattle-specific	Collinear
ENSBTAG00000002137	12	11102039	11142794	Cattle-specific	Collinear
ENSBTAG00000016637	12	11277083	11299445	Cattle-specific	Collinear
ENSBTAG00000034785	12	13141567	13223945	Cattle-specific	Collinear
ENSBTAG00000047739	12	14678207	14681664	Cattle-specific	Collinear
ENSBTAG00000010156	12	15472287	15475922	Ruminant-specific	Collinear
ENSBTAG00000007067	12	16035557	16055518	Cattle-specific	Collinear
ENSBTAG00000048402	12	16071886	16131352	Cattle-specific	Collinear
ENSBTAG00000003415	12	16723868	16741586	Cattle-specific	Collinear
ENSBTAG00000050479	12	17889948	17890988	Cattle-specific	Collinear
ENSBTAG00000019502	12	17896753	17911232	Cattle-specific	Collinear
ENSBTAG00000003109	12	18036161	18061776	Cattle-specific	Collinear
ENSBTAG00000003560	12	18095424	18096263	Cattle-specific	Collinear
ENSBTAG00000006647	12	18241680	18284265	Cattle-specific	Collinear
ENSBTAG00000002271	12	18867334	18895163	Cattle-specific	Collinear
ENSBTAG00000013159	12	19055623	19089521	Cattle-specific	Collinear
ENSBTAG00000018829	12	19398518	19429238	Cattle-specific	Collinear
ENSBTAG00000015522	12	21839887	21865301	Cattle-specific	Collinear
ENSBTAG00000016635	12	22698525	22753083	Cattle-specific	Collinear
ENSBTAG00000011860	12	24646355	24685566	Cattle-specific	Collinear
ENSBTAG00000011855	12	24685659	24694910	Cattle-specific	Collinear
ENSBTAG00000008040	12	25176134	25208192	Cattle-specific	Collinear
ENSBTAG00000010787	12	27378900	27396278	Cattle-specific	Collinear
ENSBTAG00000018103	12	30327227	30333011	Cattle-specific	Collinear
ENSBTAG00000012170	12	30806229	30854060	Cattle-specific	Collinear
ENSBTAG00000014024	12	31471716	31482858	Cattle-specific	Collinear
ENSBTAG00000048386	12	32289187	32299958	Cattle-specific	Collinear
ENSBTAG00000020530	12	32482758	32486422	Cattle-specific	Collinear
ENSBTAG00000012600	12	32485688	32495663	Cattle-specific	Collinear
ENSBTAG00000001648	12	32614865	32621581	Cattle-specific	Collinear
ENSBTAG00000017179	12	32655066	32715128	Cattle-specific	Collinear
ENSBTAG00000003116	12	33932065	33952151	Cattle-specific	Collinear
ENSBTAG00000008888	12	34305327	34390737	Cattle-specific	Collinear
ENSBTAG00000015943	12	35458595	35512370	Cattle-specific	Collinear
ENSBTAG00000003315	12	35582808	35583891	Cattle-specific	Collinear
ENSBTAG00000018631	12	35603044	35610878	Cattle-specific	Collinear
ENSBTAG00000008296	12	35796991	35817783	Cattle-specific	Collinear
ENSBTAG00000020403	12	36133288	36195719	Cattle-specific	Collinear
ENSBTAG00000003934	12	36270996	36321788	Cattle-specific	Collinear
ENSBTAG00000008024	12	50598782	50648820	Cattle-specific	Collinear
ENSBTAG00000012065	12	73095336	73160534	Cattle-specific	Collinear
ENSBTAG00000039374	12	75029683	75069614	Cattle-specific	Collinear
ENSBTAG00000005682	12	76079653	76300630	Cattle-specific	Collinear
ENSBTAG00000001589	12	76343402	76394962	Cattle-specific	Collinear
ENSBTAG00000004165	12	76430686	76660289	Cattle-specific	Collinear
ENSBTAG00000010672	12	76812919	77174969	Cattle-specific	Collinear
ENSBTAG00000020389	12	78857711	78915642	Cattle-specific	Collinear
ENSBTAG00000014043	12	79079749	79107518	Cattle-specific	Collinear
ENSBTAG00000015124	12	82296498	82322844	Cattle-specific	Collinear
ENSBTAG00000039334	12	83052566	83052838	Cattle-specific	Collinear
ENSBTAG00000011466	12	85224846	85238032	Cattle-specific	Collinear
ENSBTAG00000011471	12	85238266	85258334	Cattle-specific	Collinear
ENSBTAG00000004041	12	85327078	85359000	Cattle-specific	Collinear
ENSBTAG00000044184	12	86186156	86222088	Cattle-specific	Collinear
ENSBTAG00000021725	12	86530490	86545536	Ruminant-specific	Collinear
ENSBTAG00000020093	12	86545658	86572523	Cattle-specific	Collinear
ENSBTAG00000010242	12	86593182	86605278	Cattle-specific	Collinear
ENSBTAG00000015704	12	86682932	86704824	Cattle-specific	Collinear
ENSBTAG00000019645	12	86721195	86738806	Cattle-specific	Collinear
ENSBTAG00000019971	12	87032000	87058543	Cattle-specific	Collinear
ENSBTAG00000020861	12	87088127	87097222	Cattle-specific	Collinear
ENSBTAG00000035323	13	680566	739284	Cattle-specific	Inversion
ENSBTAG00000027506	13	10562627	10576213	Cattle-specific	NA
ENSBTAG00000019511	13	12143250	12189634	Cattle-specific	Collinear
ENSBTAG00000000291	13	12236002	12281753	Cattle-specific	Collinear
ENSBTAG00000000288	13	12300825	12396503	Cattle-specific	Collinear
ENSBTAG00000012377	13	12517107	12533297	Cattle-specific	Collinear
ENSBTAG00000013930	13	16093405	16110168	Cattle-specific	Collinear
ENSBTAG00000053162	13	16185032	16185825	Cattle-specific	Collinear
ENSBTAG00000021951	13	17400569	17423448	Cattle-specific	Collinear
ENSBTAG00000004147	13	17565238	17604498	Cattle-specific	NA
ENSBTAG00000016445	13	17720460	17749247	Cattle-specific	NA
ENSBTAG00000017278	13	17781345	17810578	Cattle-specific	NA
ENSBTAG00000005136	13	17828449	17914912	Cattle-specific	NA
ENSBTAG00000007133	13	18321888	18393476	Cattle-specific	Inversion
ENSBTAG00000015910	13	19971622	20014497	Cattle-specific	Inversion
ENSBTAG00000003589	13	23425839	23429696	Cattle-specific	Inversion
ENSBTAG00000015584	13	23430468	23440823	Cattle-specific	Inversion
ENSBTAG00000016401	13	27800706	27840043	Cattle-specific	Inversion
ENSBTAG00000008821	13	28007772	28034343	Cattle-specific	Inversion
ENSBTAG00000017244	13	28284941	28340069	Cattle-specific	Inversion
ENSBTAG00000016451	13	29491860	29517411	Cattle-specific	Inversion
ENSBTAG00000027446	13	31063740	31271103	Cattle-specific	Inversion
ENSBTAG00000001552	13	33129771	33226614	Cattle-specific	Inversion
ENSBTAG00000002280	13	33326434	33372964	Cattle-specific	Inversion
ENSBTAG00000004387	13	35229884	35260074	Cattle-specific	Inversion
ENSBTAG00000018263	13	36067572	36144225	Cattle-specific	Inversion
ENSBTAG00000009871	13	36998687	37026824	Cattle-specific	Inversion
ENSBTAG00000015438	13	37984719	38011411	Cattle-specific	Inversion
ENSBTAG00000003422	13	38215110	38239910	Cattle-specific	Inversion
ENSBTAG00000018978	13	38333657	38360021	Cattle-specific	Inversion
ENSBTAG00000051249	13	38593653	38595044	Cattle-specific	Inversion
ENSBTAG00000008964	13	38600324	38679626	Cattle-specific	Inversion
ENSBTAG00000001144	13	39584264	39602876	Cattle-specific	Inversion
ENSBTAG00000008472	13	39604529	39628940	Cattle-specific	Inversion
ENSBTAG00000011304	13	40615497	40678291	Cattle-specific	Inversion
ENSBTAG00000000598	13	42185268	42189284	Cattle-specific	Inversion
ENSBTAG00000004278	13	42586269	42615935	Cattle-specific	Inversion
ENSBTAG00000001420	13	42813204	42879226	Cattle-specific	Inversion
ENSBTAG00000039071	13	42879702	42893359	Cattle-specific	Inversion
ENSBTAG00000005316	13	42926081	42955333	Cattle-specific	Inversion
ENSBTAG00000007648	13	43160605	43186863	Cattle-specific	Inversion
ENSBTAG00000002685	13	45081151	45107887	Cattle-specific	Inversion
ENSBTAG00000000683	13	46289405	46322491	Cattle-specific	Inversion
ENSBTAG00000014917	13	46331627	46346321	Cattle-specific	Inversion
ENSBTAG00000013899	13	46389229	46478656	Cattle-specific	Inversion
ENSBTAG00000006531	13	46527612	46818194	Cattle-specific	Inversion
ENSBTAG00000002578	13	46836953	46913156	Cattle-specific	Inversion
ENSBTAG00000006063	13	47421389	47429786	Cattle-specific	Inversion
ENSBTAG00000006065	13	47430406	47436478	Cattle-specific	Inversion
ENSBTAG00000006066	13	47441800	47498715	Cattle-specific	Inversion
ENSBTAG00000008293	13	47720768	47778950	Cattle-specific	Inversion
ENSBTAG00000000065	13	48186875	48209791	Cattle-specific	Inversion
ENSBTAG00000008439	13	51378950	51383204	Cattle-specific	Collinear
ENSBTAG00000045784	13	51417094	51419830	Cattle-specific	Collinear
ENSBTAG00000018735	13	51430650	51443752	Cattle-specific	Collinear
ENSBTAG00000013776	13	51988372	52001677	Cattle-specific	Collinear
ENSBTAG00000013753	13	52004036	52014649	Cattle-specific	Collinear
ENSBTAG00000051021	13	52039857	52050006	Cattle-specific	Collinear
ENSBTAG00000000825	13	52129502	52131796	Cattle-specific	Collinear
ENSBTAG00000001320	13	52319463	52347540	Cattle-specific	Collinear
ENSBTAG00000018813	13	52514469	52519429	Cattle-specific	Collinear
ENSBTAG00000018812	13	52519428	52524691	Cattle-specific	Collinear
ENSBTAG00000001038	13	52666467	52675560	Cattle-specific	Collinear
ENSBTAG00000031715	13	53650816	53668895	Cattle-specific	Collinear
ENSBTAG00000011656	13	53832190	53871572	Cattle-specific	Collinear
ENSBTAG00000015798	13	53890853	53902116	Cattle-specific	Collinear
ENSBTAG00000015796	13	53907615	53936817	Cattle-specific	Collinear
ENSBTAG00000021232	13	53939530	53955455	Cattle-specific	Collinear
ENSBTAG00000007498	13	54034397	54047311	Cattle-specific	Collinear
ENSBTAG00000007497	13	54047439	54053613	Cattle-specific	Collinear
ENSBTAG00000031800	13	54136171	54137886	Cattle-specific	Collinear
ENSBTAG00000004916	13	54287348	54297677	Cattle-specific	Collinear
ENSBTAG00000001827	13	54464648	54470909	Cattle-specific	Collinear
ENSBTAG00000020797	13	54853814	54865432	Cattle-specific	Collinear
ENSBTAG00000020795	13	54866473	54867802	Cattle-specific	Collinear
ENSBTAG00000003058	13	54939568	54945372	Cattle-specific	Collinear
ENSBTAG00000017402	13	54954218	54970753	Cattle-specific	Collinear
ENSBTAG00000005127	13	55054323	55059934	Cattle-specific	Collinear
ENSBTAG00000021558	13	55061637	55072470	Cattle-specific	Collinear
ENSBTAG00000004402	13	57347419	57356139	Cattle-specific	Collinear
ENSBTAG00000039208	13	57357647	57361337	Cattle-specific	Collinear
ENSBTAG00000018783	13	57390695	57401557	Cattle-specific	Collinear
ENSBTAG00000052413	13	57465320	57484014	Cattle-specific	Collinear
ENSBTAG00000003872	13	57697575	57720075	Cattle-specific	Collinear
ENSBTAG00000017424	13	57923612	57971092	Cattle-specific	Collinear
ENSBTAG00000010934	13	58788120	58806295	Cattle-specific	Collinear
ENSBTAG00000027390	13	59446966	59490496	Cattle-specific	Collinear
ENSBTAG00000013007	13	59572279	59582949	Cattle-specific	Collinear
ENSBTAG00000006533	13	59707107	59727653	Cattle-specific	Collinear
ENSBTAG00000008303	13	59737061	59766123	Cattle-specific	Collinear
ENSBTAG00000018417	13	59967956	60007443	Cattle-specific	Collinear
ENSBTAG00000012341	13	60506986	60565498	Cattle-specific	Collinear
ENSBTAG00000013330	13	60581480	60600669	Cattle-specific	Collinear
ENSBTAG00000017002	13	60605469	60622626	Cattle-specific	Collinear
ENSBTAG00000008840	13	61107684	61147486	Cattle-specific	Collinear
ENSBTAG00000006526	13	61220111	61271367	Cattle-specific	Collinear
ENSBTAG00000009743	13	61464644	61471874	Cattle-specific	Collinear
ENSBTAG00000001015	13	61622078	61675062	Cattle-specific	Collinear
ENSBTAG00000031402	13	61807148	61871197	Cattle-specific	Collinear
ENSBTAG00000016427	13	62102412	62131186	Cattle-specific	Collinear
ENSBTAG00000003908	13	62182219	62210102	Cattle-specific	Collinear
ENSBTAG00000013387	13	63226304	63271073	Cattle-specific	Collinear
ENSBTAG00000016524	13	63374875	63464846	Cattle-specific	Collinear
ENSBTAG00000005969	13	63461769	63490553	Cattle-specific	Collinear
ENSBTAG00000046623	13	63799750	63800272	Cattle-specific	Collinear
ENSBTAG00000006134	13	63888186	63905671	Cattle-specific	Collinear
ENSBTAG00000006135	13	63918996	63920656	Cattle-specific	Collinear
ENSBTAG00000007930	13	64051984	64148363	Cattle-specific	Collinear
ENSBTAG00000002236	13	64304949	64374165	Cattle-specific	Collinear
ENSBTAG00000011263	13	64544773	64553147	Cattle-specific	Collinear
ENSBTAG00000030990	13	64573005	64669659	Cattle-specific	Collinear
ENSBTAG00000006670	13	64776869	64791647	Cattle-specific	Collinear
ENSBTAG00000006955	13	64848971	64884882	Cattle-specific	Collinear
ENSBTAG00000006962	13	64887674	64904921	Cattle-specific	Collinear
ENSBTAG00000027361	13	64904969	64906500	Cattle-specific	Collinear
ENSBTAG00000003949	13	64908243	64934850	Cattle-specific	Collinear
ENSBTAG00000005571	13	64976219	65081867	Cattle-specific	Collinear
ENSBTAG00000005573	13	65085556	65086387	Cattle-specific	Collinear
ENSBTAG00000001645	13	65359888	65380072	Cattle-specific	Collinear
ENSBTAG00000021805	13	65704810	65712335	Cattle-specific	Collinear
ENSBTAG00000014648	13	66126440	66197742	Cattle-specific	Collinear
ENSBTAG00000000528	13	66243119	66271549	Cattle-specific	Collinear
ENSBTAG00000003209	13	66461377	66471861	Cattle-specific	Collinear
ENSBTAG00000007658	13	66604147	66771100	Cattle-specific	Collinear
ENSBTAG00000005086	13	66909212	66967486	Ruminant-specific	Collinear
ENSBTAG00000007960	13	69721975	69779394	Cattle-specific	Collinear
ENSBTAG00000008527	13	72096560	72102389	Cattle-specific	Collinear
ENSBTAG00000002187	13	72915534	72932004	Cattle-specific	Collinear
ENSBTAG00000015127	13	73670727	73691288	Cattle-specific	Collinear
ENSBTAG00000005181	13	73707706	73711211	Cattle-specific	Collinear
ENSBTAG00000016122	13	73747849	73759591	Cattle-specific	Collinear
ENSBTAG00000016743	13	74564888	74587020	Cattle-specific	Collinear
ENSBTAG00000020371	13	74608944	74621591	Cattle-specific	Collinear
ENSBTAG00000027337	13	74649200	74655766	Cattle-specific	Collinear
ENSBTAG00000010126	13	74686117	74698084	Cattle-specific	Collinear
ENSBTAG00000014186	13	74797673	74824936	Cattle-specific	Collinear
ENSBTAG00000003635	13	75079067	75089137	Cattle-specific	Collinear
ENSBTAG00000003639	13	75092070	75130281	Cattle-specific	Collinear
ENSBTAG00000007120	13	77097708	77181348	Cattle-specific	Collinear
ENSBTAG00000005957	13	77193956	77229841	Cattle-specific	Collinear
ENSBTAG00000000241	13	77236072	77278921	Cattle-specific	Collinear
ENSBTAG00000006671	13	77328694	77345950	Cattle-specific	Collinear
ENSBTAG00000027317	13	78003747	78017910	Cattle-specific	Collinear
ENSBTAG00000027316	13	78115178	78143441	Cattle-specific	Collinear
ENSBTAG00000006616	13	78534152	78594854	Cattle-specific	Collinear
ENSBTAG00000000340	13	78817785	78845570	Cattle-specific	Collinear
ENSBTAG00000007721	13	78852506	78869898	Cattle-specific	Collinear
ENSBTAG00000008812	13	81632576	81644895	Cattle-specific	Collinear
ENSBTAG00000000879	14	303633	305704	Cattle-specific	Collinear
ENSBTAG00000012353	14	309282	313478	Cattle-specific	Collinear
ENSBTAG00000026327	14	321231	324177	Cattle-specific	Collinear
ENSBTAG00000018455	14	347689	349724	Cattle-specific	Collinear
ENSBTAG00000035254	14	478582	492655	Cattle-specific	Collinear
ENSBTAG00000026320	14	508418	512819	Cattle-specific	Collinear
ENSBTAG00000008355	14	542386	556837	Cattle-specific	Collinear
ENSBTAG00000011064	14	556020	570498	Cattle-specific	Collinear
ENSBTAG00000000857	14	578057	580805	Cattle-specific	Collinear
ENSBTAG00000026356	14	603813	612791	Cattle-specific	Collinear
ENSBTAG00000020751	14	613328	634349	Cattle-specific	Collinear
ENSBTAG00000039705	14	712202	715270	Ruminant-specific	Collinear
ENSBTAG00000012242	14	728324	732756	Cattle-specific	Collinear
ENSBTAG00000012235	14	732964	737292	Cattle-specific	Collinear
ENSBTAG00000014610	14	750608	753850	Cattle-specific	Collinear
ENSBTAG00000014607	14	755134	757010	Cattle-specific	Collinear
ENSBTAG00000037493	14	972914	986379	Cattle-specific	Collinear
ENSBTAG00000016810	14	1101602	1108734	Cattle-specific	Collinear
ENSBTAG00000014643	14	1113551	1126356	Cattle-specific	Collinear
ENSBTAG00000009578	14	2844134	3037063	Cattle-specific	Collinear
ENSBTAG00000020226	14	3153138	3156593	Cattle-specific	Collinear
ENSBTAG00000010275	14	15092454	15141282	Cattle-specific	Collinear
ENSBTAG00000020405	14	15553533	15560939	Cattle-specific	Collinear
ENSBTAG00000033446	14	15560985	15592470	Cattle-specific	Collinear
ENSBTAG00000020399	14	15593322	15607732	Cattle-specific	Collinear
ENSBTAG00000009916	14	16424755	16442926	Cattle-specific	Collinear
ENSBTAG00000020693	14	16714564	16738151	Cattle-specific	Collinear
ENSBTAG00000017492	14	21013842	21062048	Cattle-specific	Inversion
ENSBTAG00000003460	14	21961033	21989950	Cattle-specific	Inversion
ENSBTAG00000019147	14	23278316	23279689	Cattle-specific	Inversion
ENSBTAG00000049910	14	23376061	23383133	Cattle-specific	Inversion
ENSBTAG00000019910	14	24728895	24763264	Cattle-specific	Inversion
ENSBTAG00000000948	14	26181071	26253265	Cattle-specific	Inversion
ENSBTAG00000026283	14	27016060	27203495	Cattle-specific	Inversion
ENSBTAG00000018557	14	28141155	28204989	Cattle-specific	Inversion
ENSBTAG00000008629	14	30039506	30098890	Cattle-specific	Inversion
ENSBTAG00000016716	14	30687060	30688821	Cattle-specific	Inversion
ENSBTAG00000002784	14	31193319	31212995	Cattle-specific	Inversion
ENSBTAG00000007562	14	34273501	34307287	Cattle-specific	Inversion
ENSBTAG00000001808	14	34328194	34360711	Cattle-specific	Inversion
ENSBTAG00000050514	14	37196547	37220632	Cattle-specific	Inversion
ENSBTAG00000012920	14	37225602	37233937	Cattle-specific	Inversion
ENSBTAG00000003885	14	40176054	40191397	Cattle-specific	Inversion
ENSBTAG00000014032	14	47572111	47669435	Cattle-specific	Collinear
ENSBTAG00000037571	14	54843587	54861866	Cattle-specific	Collinear
ENSBTAG00000007387	14	55078156	55087610	Cattle-specific	Collinear
ENSBTAG00000010006	14	55973618	56023743	Cattle-specific	Collinear
ENSBTAG00000006702	14	56245887	56293897	Cattle-specific	Collinear
ENSBTAG00000021449	14	61045415	61074814	Cattle-specific	Collinear
ENSBTAG00000007943	14	61585944	61617025	Cattle-specific	Collinear
ENSBTAG00000014396	14	61770129	61776507	Cattle-specific	Collinear
ENSBTAG00000008054	14	63150498	63158673	Cattle-specific	Collinear
ENSBTAG00000017833	14	64047857	64103385	Cattle-specific	Collinear
ENSBTAG00000014130	14	64442651	64452623	Cattle-specific	Collinear
ENSBTAG00000016959	14	66373395	66438425	Cattle-specific	Collinear
ENSBTAG00000003098	14	66507284	66561450	Cattle-specific	Collinear
ENSBTAG00000011290	14	66694629	66695102	Cattle-specific	Collinear
ENSBTAG00000001522	14	67963955	67981692	Cattle-specific	Collinear
ENSBTAG00000019581	14	69174130	69194614	Cattle-specific	Collinear
ENSBTAG00000004902	14	69460845	69505807	Cattle-specific	Collinear
ENSBTAG00000013408	14	70555362	70558316	Cattle-specific	Collinear
ENSBTAG00000013678	14	73814998	73843583	Cattle-specific	Collinear
ENSBTAG00000015734	14	76178740	76212523	Cattle-specific	Collinear
ENSBTAG00000015720	14	76218264	76322858	Cattle-specific	Collinear
ENSBTAG00000011709	14	80902821	80922354	Cattle-specific	Collinear
ENSBTAG00000015333	14	81173271	81261605	Cattle-specific	Inversion
ENSBTAG00000006767	14	81745762	81824127	Cattle-specific	Inversion
ENSBTAG00000003087	15	5477588	5506305	Cattle-specific	Collinear
ENSBTAG00000007913	15	15447722	15456214	Cattle-specific	Collinear
ENSBTAG00000004672	15	20275874	20359908	Cattle-specific	Collinear
ENSBTAG00000011793	15	20445067	20494938	Cattle-specific	Collinear
ENSBTAG00000002000	15	22395340	22397325	Cattle-specific	Collinear
ENSBTAG00000016266	15	22397453	22409057	Cattle-specific	Collinear
ENSBTAG00000020066	15	24284251	24319569	Cattle-specific	Collinear
ENSBTAG00000002323	15	24336893	24399979	Cattle-specific	Collinear
ENSBTAG00000005843	15	24957690	24968465	Cattle-specific	Collinear
ENSBTAG00000002650	15	27432686	27441859	Cattle-specific	Collinear
ENSBTAG00000015119	15	27514715	27778263	Cattle-specific	Collinear
ENSBTAG00000005627	15	27831366	27858164	Cattle-specific	Collinear
ENSBTAG00000003052	15	27895050	27922597	Cattle-specific	Collinear
ENSBTAG00000019358	15	27926669	27968545	Cattle-specific	Collinear
ENSBTAG00000019365	15	27972090	27993954	Cattle-specific	Collinear
ENSBTAG00000014354	15	28497534	28534109	Cattle-specific	Collinear
ENSBTAG00000019725	15	29039838	29082456	Cattle-specific	Collinear
ENSBTAG00000007332	15	29084998	29093127	Cattle-specific	Collinear
ENSBTAG00000006690	15	29227702	29256278	Cattle-specific	Collinear
ENSBTAG00000016197	15	29261921	29310613	Cattle-specific	Collinear
ENSBTAG00000009067	15	29361063	29392143	Cattle-specific	Collinear
ENSBTAG00000027772	15	29588693	29590407	Cattle-specific	Collinear
ENSBTAG00000008075	15	29590521	29594196	Cattle-specific	Collinear
ENSBTAG00000005357	15	29653348	29663611	Cattle-specific	Collinear
ENSBTAG00000005364	15	29666771	29674064	Ruminant-specific	Collinear
ENSBTAG00000012562	15	29916407	29917708	Cattle-specific	Collinear
ENSBTAG00000013162	15	33679009	33683436	Cattle-specific	Collinear
ENSBTAG00000040308	15	35408334	35411050	Cattle-specific	Collinear
ENSBTAG00000006755	15	35689576	35716099	Cattle-specific	Collinear
ENSBTAG00000006564	15	38213868	38226753	Cattle-specific	Collinear
ENSBTAG00000006556	15	38233156	38267714	Cattle-specific	Collinear
ENSBTAG00000011905	15	38367194	38444339	Cattle-specific	Collinear
ENSBTAG00000010919	15	40740642	40846207	Cattle-specific	Collinear
ENSBTAG00000020308	15	41870512	41881439	Cattle-specific	Collinear
ENSBTAG00000027722	15	43190698	43234275	Cattle-specific	Collinear
ENSBTAG00000008310	15	43625137	43643807	Cattle-specific	Collinear
ENSBTAG00000001922	15	43669705	43677217	Cattle-specific	Collinear
ENSBTAG00000005356	15	43744114	43870868	Cattle-specific	Collinear
ENSBTAG00000004861	15	44532808	44541048	Cattle-specific	Collinear
ENSBTAG00000024781	15	46383577	46385081	Cattle-specific	Collinear
ENSBTAG00000000694	15	46453641	46455094	Cattle-specific	Collinear
ENSBTAG00000000696	15	46455063	46462510	Cattle-specific	Collinear
ENSBTAG00000011332	15	50412931	50427053	Cattle-specific	Collinear
ENSBTAG00000013111	15	50969950	51010523	Cattle-specific	Collinear
ENSBTAG00000013109	15	51012407	51216927	Cattle-specific	Collinear
ENSBTAG00000008433	15	51243181	51264664	Cattle-specific	Collinear
ENSBTAG00000008432	15	51264707	51350656	Cattle-specific	Collinear
ENSBTAG00000014167	15	51553511	51637874	Cattle-specific	Collinear
ENSBTAG00000018449	15	51643265	51673852	Cattle-specific	Collinear
ENSBTAG00000003001	15	51729852	51736203	Cattle-specific	Collinear
ENSBTAG00000002999	15	51742235	51745610	Cattle-specific	Collinear
ENSBTAG00000019167	15	51828755	51842831	Cattle-specific	Collinear
ENSBTAG00000002051	15	52239474	52300725	Cattle-specific	Collinear
ENSBTAG00000008347	15	53278739	53333980	Cattle-specific	Collinear
ENSBTAG00000054199	15	53342076	53344586	Cattle-specific	Collinear
ENSBTAG00000003679	15	53344671	53393878	Cattle-specific	Collinear
ENSBTAG00000027612	15	53580198	53629168	Cattle-specific	Collinear
ENSBTAG00000006644	15	54223258	54247190	Cattle-specific	Collinear
ENSBTAG00000005620	15	54593621	54598584	Cattle-specific	Collinear
ENSBTAG00000001027	15	54737997	54748417	Cattle-specific	Collinear
ENSBTAG00000052260	15	56336602	56340221	Cattle-specific	Collinear
ENSBTAG00000008557	15	56338774	56340810	Cattle-specific	Collinear
ENSBTAG00000000475	15	62222483	62296459	Cattle-specific	Collinear
ENSBTAG00000047362	15	62854463	62867520	Cattle-specific	Collinear
ENSBTAG00000049128	15	63330758	63331135	Cattle-specific	Collinear
ENSBTAG00000014884	15	63908514	63962613	Cattle-specific	Collinear
ENSBTAG00000010071	15	64374161	64408465	Cattle-specific	Collinear
ENSBTAG00000016744	15	64661600	64697021	Cattle-specific	Collinear
ENSBTAG00000016747	15	64702013	64740844	Cattle-specific	Collinear
ENSBTAG00000018257	15	65403011	65427122	Cattle-specific	Collinear
ENSBTAG00000018261	15	65427261	65502624	Cattle-specific	Collinear
ENSBTAG00000019045	15	66742629	66755759	Cattle-specific	Collinear
ENSBTAG00000021611	15	67022721	67089356	Cattle-specific	Collinear
ENSBTAG00000014474	15	73423823	73450600	Cattle-specific	Collinear
ENSBTAG00000031299	15	73461093	73588098	Cattle-specific	Collinear
ENSBTAG00000000087	15	73781285	73958433	Cattle-specific	Collinear
ENSBTAG00000019644	15	74203659	74352950	Cattle-specific	Collinear
ENSBTAG00000031252	15	74642574	74699576	Cattle-specific	Collinear
ENSBTAG00000003126	15	75941284	75946922	Cattle-specific	Collinear
ENSBTAG00000013636	15	76341430	76374697	Cattle-specific	Collinear
ENSBTAG00000004282	15	76389709	76562282	Cattle-specific	Collinear
ENSBTAG00000017325	15	76578279	76620035	Cattle-specific	Collinear
ENSBTAG00000016501	15	76622892	76639557	Cattle-specific	Collinear
ENSBTAG00000009574	15	77063167	77075217	Cattle-specific	Collinear
ENSBTAG00000020999	15	77097152	77118221	Cattle-specific	Collinear
ENSBTAG00000019436	15	77240232	77248528	Cattle-specific	Collinear
ENSBTAG00000021744	15	77250425	77258901	Cattle-specific	Collinear
ENSBTAG00000002520	15	77288832	77368002	Cattle-specific	Collinear
ENSBTAG00000018479	15	77368219	77373977	Cattle-specific	Collinear
ENSBTAG00000018742	15	77409614	77429460	Cattle-specific	Collinear
ENSBTAG00000020911	15	77492393	77513241	Cattle-specific	Collinear
ENSBTAG00000000375	15	80527398	80537458	Cattle-specific	Collinear
ENSBTAG00000024701	15	80788220	80790815	Cattle-specific	Collinear
ENSBTAG00000002381	15	80912886	80931167	Cattle-specific	Collinear
ENSBTAG00000002389	15	80932192	80940778	Cattle-specific	Collinear
ENSBTAG00000002404	15	80941209	80949881	Cattle-specific	Collinear
ENSBTAG00000002411	15	80967264	81012627	Cattle-specific	Collinear
ENSBTAG00000020332	15	82785664	82813519	Cattle-specific	Collinear
ENSBTAG00000005913	15	82831299	82859455	Cattle-specific	Collinear
ENSBTAG00000021188	15	83015663	83019903	Cattle-specific	Collinear
ENSBTAG00000014838	15	83503677	83522019	Cattle-specific	Collinear
ENSBTAG00000012936	15	83520804	83525320	Cattle-specific	Collinear
ENSBTAG00000012937	15	83525512	83539320	Cattle-specific	Collinear
ENSBTAG00000002874	16	719778	735546	Cattle-specific	Fission+Collinear
ENSBTAG00000050274	16	820704	820967	Cattle-specific	Fission+Collinear
ENSBTAG00000017352	16	1596039	1623678	Cattle-specific	Fission+Collinear
ENSBTAG00000050925	16	1624495	1625414	Cattle-specific	Fission+Collinear
ENSBTAG00000013074	16	2151478	2156646	Cattle-specific	Fission+Collinear
ENSBTAG00000015946	16	2866469	2905597	Cattle-specific	Fission+Collinear
ENSBTAG00000008001	16	3467645	3495038	Cattle-specific	Fission+Collinear
ENSBTAG00000010432	16	4369646	4391398	Cattle-specific	Fission+Collinear
ENSBTAG00000038107	16	4464620	4514607	Cattle-specific	Fission+Collinear
ENSBTAG00000016703	16	12027018	12117531	Cattle-specific	Fission+Collinear
ENSBTAG00000015972	16	12146640	12167350	Cattle-specific	Fission+Collinear
ENSBTAG00000013620	16	12190421	12232355	Cattle-specific	Fission+Collinear
ENSBTAG00000006898	16	23472901	23537555	Cattle-specific	Fission+Collinear
ENSBTAG00000004064	16	23556998	23584580	Cattle-specific	Fission+Collinear
ENSBTAG00000012582	16	23586935	23631281	Cattle-specific	Fission+Collinear
ENSBTAG00000012585	16	23632616	23735677	Cattle-specific	Fission+Collinear
ENSBTAG00000018824	16	26096935	26154932	Cattle-specific	Fission+Collinear
ENSBTAG00000012778	16	27079890	27138327	Cattle-specific	Fission+Collinear
ENSBTAG00000012705	16	27363456	27373727	Cattle-specific	Fission+Collinear
ENSBTAG00000019471	16	27529014	27543264	Cattle-specific	Fission+Collinear
ENSBTAG00000011785	16	27556059	27591825	Cattle-specific	Fission+Collinear
ENSBTAG00000033322	16	28800000	28809577	Cattle-specific	Fission+Collinear
ENSBTAG00000005835	16	28945398	28949586	Cattle-specific	Fission+Collinear
ENSBTAG00000024561	16	29079663	29087860	Cattle-specific	Fission+Collinear
ENSBTAG00000013128	16	29157748	29196233	Cattle-specific	Fission+Collinear
ENSBTAG00000000837	16	29365008	29406357	Cattle-specific	Fission+Collinear
ENSBTAG00000050214	16	30386725	30387045	Cattle-specific	Fission+Collinear
ENSBTAG00000007606	16	32404381	32420440	Cattle-specific	Fission+Collinear
ENSBTAG00000033136	16	32422375	32429108	Cattle-specific	Fission+Collinear
ENSBTAG00000021688	16	35260924	35288027	Cattle-specific	Fission+Collinear
ENSBTAG00000002690	16	37030114	37052446	Cattle-specific	Fission+Collinear
ENSBTAG00000014794	16	37492622	37534240	Cattle-specific	Fission+Collinear
ENSBTAG00000001821	16	38985133	39080464	Cattle-specific	Fission+Collinear
ENSBTAG00000024542	16	39920499	39922955	Cattle-specific	Fission+Collinear
ENSBTAG00000005314	16	41684079	41711310	Cattle-specific	Fission+Collinear
ENSBTAG00000002052	16	41718717	41748319	Cattle-specific	Fission+Collinear
ENSBTAG00000019388	16	41753761	41759448	Cattle-specific	Fission+Collinear
ENSBTAG00000014777	16	42003474	42018178	Cattle-specific	Fission+Collinear
ENSBTAG00000015325	16	42392180	42514910	Cattle-specific	Fission+Collinear
ENSBTAG00000002590	16	42522478	42544954	Cattle-specific	Fission+Collinear
ENSBTAG00000003697	16	42593901	42605389	Cattle-specific	Fission+Collinear
ENSBTAG00000013531	16	43134178	43148824	Cattle-specific	Fission+Collinear
ENSBTAG00000013527	16	43158594	43173975	Cattle-specific	Fission+Collinear
ENSBTAG00000010401	16	43379657	43501600	Cattle-specific	Fission+Collinear
ENSBTAG00000051897	16	43570972	43600168	Cattle-specific	Fission+Collinear
ENSBTAG00000051745	16	43600913	43609437	Cattle-specific	Fission+Collinear
ENSBTAG00000005933	16	43628175	43675419	Cattle-specific	Fission+Collinear
ENSBTAG00000013411	16	44553028	44566771	Cattle-specific	Fission+Collinear
ENSBTAG00000018272	16	44771878	45028328	Cattle-specific	Fission+Collinear
ENSBTAG00000020518	16	45400213	45416993	Cattle-specific	Fission+Collinear
ENSBTAG00000054938	16	46576941	46612081	Cattle-specific	Fission+Collinear
ENSBTAG00000011217	16	46707282	46777605	Cattle-specific	Fission+Collinear
ENSBTAG00000011214	16	46777968	46783678	Cattle-specific	Fission+Collinear
ENSBTAG00000048308	16	47112357	47119671	Cattle-specific	Fission+Collinear
ENSBTAG00000014423	16	47144460	47152159	Cattle-specific	Fission+Collinear
ENSBTAG00000020014	16	49231571	49266317	Cattle-specific	Fission+Collinear
ENSBTAG00000004738	16	49273661	49284772	Cattle-specific	Fission+Collinear
ENSBTAG00000015859	16	49406150	49418212	Cattle-specific	Fission+Collinear
ENSBTAG00000015857	16	49419764	49422765	Cattle-specific	Fission+Collinear
ENSBTAG00000001727	16	50307835	50310990	Cattle-specific	Fission+Collinear
ENSBTAG00000002479	16	50343101	50358696	Cattle-specific	Fission+Collinear
ENSBTAG00000009309	16	50437154	50442749	Cattle-specific	Fission+Collinear
ENSBTAG00000009307	16	50442765	50452928	Cattle-specific	Fission+Collinear
ENSBTAG00000038716	16	50517026	50569566	Cattle-specific	Fission+Collinear
ENSBTAG00000000215	16	50856300	50933400	Cattle-specific	Fission+Collinear
ENSBTAG00000000212	16	50937583	50955983	Cattle-specific	Fission+Collinear
ENSBTAG00000010737	16	50983615	51003930	Cattle-specific	Fission+Collinear
ENSBTAG00000039728	16	50992698	50993211	Cattle-specific	Fission+Collinear
ENSBTAG00000010720	16	51007644	51020416	Cattle-specific	Fission+Collinear
ENSBTAG00000002575	16	51053560	51078042	Cattle-specific	Fission+Collinear
ENSBTAG00000004872	16	51132210	51135384	Cattle-specific	Fission+Collinear
ENSBTAG00000004873	16	51136847	51145545	Cattle-specific	Fission+Collinear
ENSBTAG00000004874	16	51147301	51151891	Cattle-specific	Fission+Collinear
ENSBTAG00000007623	16	51197668	51201525	Cattle-specific	Fission+Collinear
ENSBTAG00000007620	16	51201649	51211966	Cattle-specific	Fission+Collinear
ENSBTAG00000015882	16	51239385	51252236	Cattle-specific	Fission+Collinear
ENSBTAG00000015642	16	51270270	51282975	Cattle-specific	Fission+Collinear
ENSBTAG00000016528	16	51514474	51527133	Cattle-specific	Fission+Collinear
ENSBTAG00000018722	16	51825824	51865648	Cattle-specific	Fission+Collinear
ENSBTAG00000001107	16	56231860	56242610	Cattle-specific	Fission+Collinear
ENSBTAG00000001109	16	56248846	56268263	Cattle-specific	Fission+Collinear
ENSBTAG00000031385	16	57201765	57426155	Cattle-specific	Fission+Collinear
ENSBTAG00000035226	16	61095410	61140756	Cattle-specific	Fission+Collinear
ENSBTAG00000019821	16	63896685	63937888	Cattle-specific	Fission+Collinear
ENSBTAG00000008003	16	64518478	64604657	Cattle-specific	Fission+Collinear
ENSBTAG00000016369	16	65100661	65130514	Cattle-specific	Fission+Collinear
ENSBTAG00000000023	16	66079548	66123232	Cattle-specific	Fission+Collinear
ENSBTAG00000011285	16	66131785	66166490	Cattle-specific	Fission+Collinear
ENSBTAG00000024443	16	70756420	70770905	Cattle-specific	Fission+Collinear
ENSBTAG00000000759	16	71127134	71133739	Cattle-specific	Fission+Collinear
ENSBTAG00000000754	16	71180690	71252919	Cattle-specific	Fission+Collinear
ENSBTAG00000020886	16	73447321	73474258	Cattle-specific	Fission+Collinear
ENSBTAG00000047428	16	79118410	79121031	Cattle-specific	Fission+Collinear
ENSBTAG00000009727	16	79870488	79883989	Cattle-specific	Fission+Collinear
ENSBTAG00000009726	16	79889001	79911514	Cattle-specific	Fission+Collinear
ENSBTAG00000047059	16	80532691	80543813	Cattle-specific	Fission+Collinear
ENSBTAG00000004452	16	80589408	80629377	Cattle-specific	Fission+Collinear
ENSBTAG00000007234	17	2912667	2932205	Cattle-specific	NA
ENSBTAG00000013914	17	5993019	6093988	Cattle-specific	Fission+Collinear
ENSBTAG00000010376	17	10488576	10517061	Cattle-specific	Fission+Collinear
ENSBTAG00000014060	17	12162216	12177198	Cattle-specific	Fission+Collinear
ENSBTAG00000012800	17	12653032	12681867	Cattle-specific	Fission+Collinear
ENSBTAG00000019854	17	13156554	13187394	Cattle-specific	Fission+Collinear
ENSBTAG00000003399	17	14342769	14380566	Cattle-specific	Fission+Collinear
ENSBTAG00000001356	17	14683018	14716484	Cattle-specific	Fission+Collinear
ENSBTAG00000000297	17	16534317	16553468	Cattle-specific	Fission+Collinear
ENSBTAG00000004745	17	18305040	18377855	Cattle-specific	Fission+Collinear
ENSBTAG00000020594	17	18474845	18574676	Cattle-specific	Fission+Collinear
ENSBTAG00000010843	17	29460086	29478965	Cattle-specific	Fission+Collinear
ENSBTAG00000016680	17	40279436	40292370	Cattle-specific	Fission+Collinear
ENSBTAG00000013951	17	44386512	44411465	Cattle-specific	Fission+Collinear
ENSBTAG00000009755	17	44423383	44470280	Cattle-specific	Fission+Collinear
ENSBTAG00000033339	17	44477204	44499871	Cattle-specific	Fission+Collinear
ENSBTAG00000007513	17	44502890	44510533	Cattle-specific	Fission+Collinear
ENSBTAG00000022084	17	45034942	45035891	Cattle-specific	Fission+Collinear
ENSBTAG00000012990	17	45161930	45173082	Cattle-specific	Fission+Collinear
ENSBTAG00000012987	17	45176713	45199686	Cattle-specific	Fission+Collinear
ENSBTAG00000000439	17	45279916	45360901	Cattle-specific	Fission+Collinear
ENSBTAG00000009167	17	48308901	48338170	Cattle-specific	Fission+Collinear
ENSBTAG00000032436	17	50887544	50892468	Cattle-specific	Fission+Collinear
ENSBTAG00000014269	17	50929375	51022457	Cattle-specific	Fission+Collinear
ENSBTAG00000039630	17	52081940	52091382	Cattle-specific	Fission+Collinear
ENSBTAG00000007804	17	52178861	52205415	Cattle-specific	Fission+Collinear
ENSBTAG00000000139	17	52211310	52228130	Cattle-specific	Fission+Collinear
ENSBTAG00000020504	17	52307619	52318172	Cattle-specific	Fission+Collinear
ENSBTAG00000001594	17	52554256	52556184	Cattle-specific	Fission+Collinear
ENSBTAG00000021595	17	52671417	52697372	Cattle-specific	Fission+Collinear
ENSBTAG00000049993	17	52806052	52806285	Cattle-specific	Fission+Collinear
ENSBTAG00000006118	17	52924879	52940209	Cattle-specific	Fission+Collinear
ENSBTAG00000006114	17	52946671	52968059	Cattle-specific	Fission+Collinear
ENSBTAG00000016779	17	52998851	53115871	Cattle-specific	Fission+Collinear
ENSBTAG00000004203	17	53120968	53150578	Cattle-specific	Fission+Collinear
ENSBTAG00000004199	17	53155700	53173948	Cattle-specific	Fission+Collinear
ENSBTAG00000004179	17	53423935	53439245	Cattle-specific	Fission+Collinear
ENSBTAG00000003092	17	53827403	53862505	Cattle-specific	Fission+Collinear
ENSBTAG00000010812	17	53925451	53941599	Cattle-specific	Fission+Collinear
ENSBTAG00000016675	17	54291474	54312144	Cattle-specific	Fission+Collinear
ENSBTAG00000008417	17	54370245	54377438	Cattle-specific	Fission+Collinear
ENSBTAG00000018332	17	54408216	54453472	Cattle-specific	Fission+Collinear
ENSBTAG00000022069	17	55178853	55280779	Cattle-specific	Fission+Collinear
ENSBTAG00000005940	17	55750475	55759908	Ruminant-specific	Fission+Collinear
ENSBTAG00000019757	17	56835071	56879005	Cattle-specific	Fission+Collinear
ENSBTAG00000018115	17	57080207	57084736	Cattle-specific	Fission+Collinear
ENSBTAG00000007139	17	57116197	57183504	Cattle-specific	Fission+Collinear
ENSBTAG00000007137	17	57183198	57231988	Cattle-specific	Fission+Collinear
ENSBTAG00000032097	17	57900735	57938125	Cattle-specific	Fission+Collinear
ENSBTAG00000036183	17	58026797	58141074	Cattle-specific	Fission+Collinear
ENSBTAG00000047139	17	58250440	58266919	Cattle-specific	Fission+Collinear
ENSBTAG00000001888	17	58611134	58888297	Cattle-specific	Fission+Collinear
ENSBTAG00000031824	17	60618709	60739666	Ruminant-specific	Fission+Collinear
ENSBTAG00000019040	17	61041318	61063762	Cattle-specific	Fission+Collinear
ENSBTAG00000011930	17	61176579	61194317	Cattle-specific	Fission+Collinear
[truncated: 1,366 more rows]
