# Supplementary material for: Patterns of chromosome evolution in ruminants
Source: Mol Ecol. 2023 Nov 8;33(24):e17197. doi: 10.1111/mec.17197 (PMC11628655; doi:10.1111/mec.17197)
Supplement: Supplementary file 5 — Table S5 [file MEC-33-e17197-s007.xlsx]

## Sheet: Sheet1
Well-defined EBRs	Total no. elements	No. overlaps	% of overlap
Genes	21861	8	0.0365948
Mammalian ancestral housekeeping	40	0	0
Ruminant ancestral housekeeping	61	0	0
Cattle-specific housekeeping	1480	1	0.0675676
GC	2353	0	0
TEs	5080001	402	0.00791338
Not defined EBRs	Total no. elements	No. overlaps	% of overlap
Genes	21861	294	1.34486
Mammalian ancestral housekeeping	40	0	0
Ruminant ancestral housekeeping	61	0	0
Cattle-specific housekeeping	1480	30	2.02703
GC	2353	8	0.339992
TEs	5080001	79919	1.57321
Collinear SFs	Total no. elements	No. overlaps	% of overlap
Genes	21861	10959	50.1304
Mammalian ancestral housekeeping	40	21	52.5
Ruminant ancestral housekeeping	61	23	37.7049
Cattle-specific housekeeping	1480	752	50.8108
GC	2353	1043	44.3264
TEs	5080001	2406797	47.3779
Fission Collinear SFs	Total no. elements	No. overlaps	% of overlap
Genes	21861	3880	17.7485
Mammalian ancestral housekeeping	40	4	10
Ruminant ancestral housekeeping	61	12	19.6721
Cattle-specific housekeeping	1480	275	18.5811
GC	2353	745	31.6617
TEs	5080001	884716	17.4157
Fission fusion SFs	Total no. elements	No. overlaps	% of overlap
Genes	21861	4381	20.0403
Mammalian ancestral housekeeping	40	11	27.5
Ruminant ancestral housekeeping	61	22	36.0656
Cattle-specific housekeeping	1480	289	19.527
GC	2353	231	9.81725
TEs	5080001	1062427	20.9139
Fission inversion SFs	Total no. elements	No. overlaps	% of overlap
Genes	21861	350	1.60102
Mammalian ancestral housekeeping	40	0	0
Ruminant ancestral housekeeping	61	1	1.63934
Cattle-specific housekeeping	1480	28	1.89189
GC	2353	10	0.424989
TEs	5080001	83319	1.64014
inversion SFs	Total no. elements	No. overlaps	% of overlap
Genes	21861	1697	7.76268
Mammalian ancestral housekeeping	40	3	7.5
Ruminant ancestral housekeeping	61	2	3.27869
Cattle-specific housekeeping	1480	118	7.97297
GC	2353	262	11.1347
TEs	5080001	435936	8.58142
